# Supplementary material for: The comparative genomic landscape of adaptive radiation in crater lake cichlid fishes
Source: Mol Ecol. 2021 Jan 6;30(4):955–72. doi: 10.1111/mec.15774 (PMC8607476; doi:10.1111/mec.15774)
Supplement: Supplementary file 2 — Table S1‐S15 [file MEC-30-955-s002.xlsx]

## Sheet: Table_S1
Supplementary Table S1. Summary statistics of the samples sequenced to assemble the genomes of Amphilophus citrinellus and Archocentrus centrarchus.
Library_ID	Read_set_ID	Species	Sequencing_platform (seq_type)	Sequencing_provider	Nr_raw_reads	Nr_filtered_reads	Filtered_reads (nr_numcleotides)	Filtered_reads (average_length)	Average_insert ± StandDev*
AmpCit.01	AmpCit.01.R1.fq.gz	Amphilophus citrinellus	Illumina Genome Analyzer Iix	University of Konstanz Genomics Center (GeCKo, Germany)	211802246	200745560	14825239093	73.8509	185 ± 20
	AmpCit.01.R2.fq.gz	Amphilophus citrinellus	Illumina Genome Analyzer Iix	University of Konstanz Genomics Center (GeCKo, Germany)	211802246	200745560	14986673054	74.6551
AmpCit.02	AmpCit.02.R1.fq.gz	Amphilophus citrinellus	Illumina HiSeq2500	Unicersity of Tufts (TUCF Genomics, USA)	204790339	201228674	19793062508	98.361	185 ± 20
	AmpCit.02.R2.fq.gz	Amphilophus citrinellus	Illumina HiSeq2500	Unicersity of Tufts (TUCF Genomics, USA)	204790339	201228674	19683558092	97.8169
AmpCit.03	AmpCit.03.R1.fq.gz	Amphilophus citrinellus	Illumina HiSeq2500	Unicersity of Tufts (TUCF Genomics, USA)	138864781	136814007	20431990661	149.341	203 ± 21
	AmpCit.03.R2.fq.gz	Amphilophus citrinellus	Illumina HiSeq2500	Unicersity of Tufts (TUCF Genomics, USA)	138864781	136814007	20274678912	148.192
AmpCit.04	AmpCit.04.R1.fq.gz	Amphilophus citrinellus	Illumina HiSeq2500	Unicersity of Tufts (TUCF Genomics, USA)	136115883	134160894	20039062439	149.366	203 ± 21
	AmpCit.04.R2.fq.gz	Amphilophus citrinellus	Illumina HiSeq2500	Unicersity of Tufts (TUCF Genomics, USA)	136115883	134160894	19886005017	148.225
				Total	1383146498	1345898270	149920269776	111.39
AmpCit.MP.05	AmpCit.MP.05.R1.fq.gz	Amphilophus citrinellus	Illumina HiSeq2500	Unicersity of Tufts (TUCF Genomics, USA)	52780137	17963628	559306609	31.1355	2817 ± 327
	AmpCit.MP.05.R2.fq.gz	Amphilophus citrinellus	Illumina HiSeq2500	Unicersity of Tufts (TUCF Genomics, USA)	52780137	17963628	564778063	31.4401
AmpCit.MP.06	AmpCit.MP.06.R1.fq.gz	Amphilophus citrinellus	Illumina HiSeq2500	Unicersity of Tufts (TUCF Genomics, USA)	43813354	14903236	465582203	31.2403	2833 ± 336
	AmpCit.MP.06.R2.fq.gz	Amphilophus citrinellus	Illumina HiSeq2500	Unicersity of Tufts (TUCF Genomics, USA)	43813354	14903236	471046533	31.607
AmpCit.MP.07	AmpCit.MP.07.R1.fq.gz	Amphilophus citrinellus	Illumina HiSeq2500	Unicersity of Tufts (TUCF Genomics, USA)	38634140	12021503	335093464	27.8745	6533 ± 1118
	AmpCit.MP.07.R2.fq.gz	Amphilophus citrinellus	Illumina HiSeq2500	Unicersity of Tufts (TUCF Genomics, USA)	38634140	12021503	413618666	34.4066
AmpCit.MP.12	AmpCit.MP.12.R1.fq.gz	Amphilophus citrinellus	Illumina HiSeq2500	Unicersity of Tufts (TUCF Genomics, USA)	31356914	9925362	339792566	34.2348	6443 ± 1165
	AmpCit.MP.12.R2.fq.gz	Amphilophus citrinellus	Illumina HiSeq2500	Unicersity of Tufts (TUCF Genomics, USA)	31356914	9925362	419170219	42.2322
AmpCit.MP-LJ.01	AmpCit.MP-LJ.01.R1.fq.gz	Amphilophus citrinellus	Illumina HiSeq2500	Eurofins (Germmany)	5391535	5361071	492074392	91.7866	17571 ± 6857
	AmpCit.MP-LJ.01.R2.fq.gz	Amphilophus citrinellus	Illumina HiSeq2500	Eurofins (Germmany)	5391535	5361071	480713827	89.6675
AmpCit.MP-LJ.02	AmpCit.MP-LJ.02.R1.fq.gz	Amphilophus citrinellus	Illumina HiSeq2500	Eurofins (Germmany)	5159126	5143791	471243337	91.614	16368 ± 5851
	AmpCit.MP-LJ.02.R2.fq.gz	Amphilophus citrinellus	Illumina HiSeq2500	Eurofins (Germmany)	5159126	5143791	462405595	89.8959
				Total	354270412	130637182	5474825474
ArcCen.HiSeq.01	ArcCen.HiSeq.01.R1.fq.gz	Archocentrus centrarchus	Illumina HiSeq X-ten	Beijing Genomics Institute (BGI, Hong Kong)	101093181	78702137	11460573711	145.62	483 ± 116
	ArcCen.HiSeq.01.R2.fq.gz	Archocentrus centrarchus	Illumina HiSeq X-ten	Beijing Genomics Institute (BGI, Hong Kong)	101093182	78702137	9335867728	118.623
ArcCen.HiSeq.02	ArcCen.HiSeq.02.R1.fq.gz	Archocentrus centrarchus	Illumina HiSeq X-ten	Beijing Genomics Institute (BGI, Hong Kong)	128415217	110984726	16060856200	144.712	384 ± 99
	ArcCen.HiSeq.02.R2.fq.gz	Archocentrus centrarchus	Illumina HiSeq X-ten	Beijing Genomics Institute (BGI, Hong Kong)	128415218	110984726	14375002585	129.522
ArcCen.HiSeq.03	ArcCen.HiSeq.03.R1.fq.gz	Archocentrus centrarchus	Illumina HiSeq X-ten	Beijing Genomics Institute (BGI, Hong Kong)	261447333	228648895	33103042702	144.777	329 ± 85
	ArcCen.HiSeq.03.R2.fq.gz	Archocentrus centrarchus	Illumina HiSeq X-ten	Beijing Genomics Institute (BGI, Hong Kong)	261447334	228648895	29834431810	130.481
ArcCen.HiSeq.04	ArcCen.HiSeq.04.R1.fq.gz	Archocentrus centrarchus	Illumina HiSeq4000	University of Edinburgh (Edinburgh Genomics, UK)	316127303	253556936	37304340145	147.124	460 ± 86
	ArcCen.HiSeq.04.R2.fq.gz	Archocentrus centrarchus	Illumina HiSeq4000	University of Edinburgh (Edinburgh Genomics, UK)	316127303	253556936	35323418184	139.312
ArcCen.HiSeq.05	ArcCen.HiSeq.05.R1.fq.gz	Archocentrus centrarchus	Illumina HiSeq X-ten	University of Edinburgh (Edinburgh Genomics, UK)	437895751	393272298	57220148746	145.498	415 ± 94
	ArcCen.HiSeq.05.R2.fq.gz	Archocentrus centrarchus	Illumina HiSeq X-ten	University of Edinburgh (Edinburgh Genomics, UK)	437895751	393272298	53586833812	136.259
				Total	2489957573	2130329984	297604515623
ArcCen.MP.225	ArcCen.MP.225.R1.fq.gz	Archocentrus centrarchus	Illumina HiSeq1500	Phyloinformatics Kobe Campus (RIKEN, Japan)	70338055	50473267	4509177119	89.3379	8344 ± 844
	ArcCen.MP.225.R2.fq.gz	Archocentrus centrarchus	Illumina HiSeq1500	Phyloinformatics Kobe Campus (RIKEN, Japan)	70338055	50473267	4508135434	89.3173
				Total	140676110	100946534	9017312553
*Data obtained in the Platanus "scaffold" step, where mate-pair reads were aligned to the contigs built in the previous Platanus "assemble" step.

## Sheet: Table_S2
Supplementary Table S2. Summary statistics of the RNA-Seq samples sequenced to assemble the transcriptome of Amphilophus citrinellus and Archocentrus centrarchus, and to carry out protein-coding gene prediction in each genome.
Tissue	Linrage	Stage	Seq. Type	No. Total Raw Reads	No. Total Filtered Reads
Whole body	A. citrinellus sp	1-day post hatch	paired-end	217820482	198655568
Whole body	A. citrinellus sp	1-month post hatch	paired-end	236611706	217708953
Whole body	A. citrinellus sp	3-months post hatch	paired-end	2123245159	1982034127
Eye	A. citrinellus sp	Adult	paired-end	91615544	80909046
Lips	A. citrinellus sp	Adult	single-end	254732989	204959450
Pharyngeal jaw	A. citrinellus sp	Adult	paired-end	1011833138	857131978
Scales	A. citrinellus sp	Adult	paired-end	1205912557	1108817455
Total				5141771575	4650216577
Whole body	A. centrarchus	1-day post hatch	paired-end	59453118	56592112
Brain	A. centrarchus	Adult	paired-end	32411919	30166792
Fins	A. centrarchus	Adult	paired-end	27612218	25090196
Gonads	A. centrarchus	Adult	paired-end	27093332	25213170
Liver	A. centrarchus	Adult	paired-end	26881132	24209864
Muscle	A. centrarchus	Adult	paired-end	27658809	24209864
Pharyngeal jaw	A. centrarchus	Adult	paired-end	22419310	19623076
Spleen	A. centrarchus	Adult	paired-end	7620270	4616406
Total				231150108	209721480

## Sheet: Table_S3
Table S3. Genome assemblies of Amphilophus citrinellus and Archocentrus centrarchus.
Assembly	Am. citrinellus	Ar. centrarchus
# contigs (>= 0 bp)	34375	20889
# contigs (>= 1000 bp)	6747	14022
# contigs (>= 5000 bp)	1099	2119
# contigs (>= 10000 bp)	928	1819
# contigs (>= 25000 bp)	722	1359
# contigs (>= 50000 bp)	564	991
Total length (>= 0 bp)	854082561	872349261
Total length (>= 1000 bp)	834578557	867405288
Total length (>= 5000 bp)	826490266	842869963
Total length (>= 10000 bp)	825299764	840774921
Total length (>= 25000 bp)	821847033	833167814
Total length (>= 50000 bp)	816267803	819972625
Largest contig	15485395	12107878
GC (%)	40.71	40.81
N50	3981964	2764323
N75	1594836	1101249
L50	65	86
L75	148	206
# N's per 100 kbp	5160.39	10046.62
Compared to core gene set of vertebrate
Assembly	Am. citrinellus	Ar. centrarchus
Total number of core genes queried	233	233
Number of core genes detected
Complete	225 (96.57%)	221 (94.85%)
Complete + Partial	230 (98.71%)	230 (98.71%)
Number of missing core genes	3 (1.29%)	3 (1.29%)
Average number of orthologs per core genes	1.02	1.03
% of detected core genes that have more than 1 ortholog	1.78	3.17

## Sheet: Table_S4
Supplementary Table S4. Protein-coding gene annotation of Amphilophus citrinellus and Archocentrus centrarchus genomes.
Annotation	Am. citrinellus	Ar. centrarchus
Number of genes	22557	23639
Number of mRNAs	54361	47284
Total length of mRNAs (nt)	216984183	153745125
Longest mRNA (nt)	99699	73031
Shortest mRNA (nt)	150	150
Mean sequence length (nt)	3992	3252
Median sequence length (nt)	3392	2719
Number of sequences > 1K (nt)	48646 (89.5% of total sequences)	40913 (86.5% of total sequences)
Number of sequences > 10K (nt)	1917 (3.5% of total sequences)	829 (1.8% of total sequences)
Base composition (%)	A: 27.67	A: 27.40
	T: 26.01	T: 25.40
	G: 23.44	G: 23.85
	C: 22.77	C: 23.15
	N: 0.11	N: 0.20
	Other: 0.00	Other: 0.00
GC-content (%)	46.26	47.09
Compared to core gene set of eukaryotes
Assembly	Am. citrinellus	Ar. centrarchus
Total number of core genes queried	303	303
Number of core genes detected
Complete	296 (97.69%)	291 (96.04%)
Complete + Partial	299 (98.68%)	296 (97.69%)
Number of missing core genes	4 (1.32%)	7 (2.31%)
Average number of orthologs per core genes	1.81	1.80
% of detected core genes that have more than 1 ortholog	51.69	52.58

## Sheet: Table_S5
Supplementary Table S5. Transposable element characterization in the genomes of Amphilophus citrinellus and Archocentrus centrarchus.
Species		Am. citrinellus				Ar. centrarchus
Level	Name	Count	Total bp	Average length	Persentage	Count	Total bp	Average length	proportion
class	non_TE	NA	607987225	NA	71.186	NA	636116377	NA	72.92
class	DNA	582125	115019595	197.59	13.467	522513	111282318	212.98	12.757
class	LINE	209248	50890662	243.21	5.959	197719	49690511	251.32	5.696
class	Unknown	293651	42887733	146.05	5.021	248822	39920206	160.44	4.576
class	Simple_repeat	396950	15349882	38.67	1.797	364839	13853064	37.97	1.588
class	SINE	55390	8530587	154.01	0.999	64970	10509223	161.76	1.205
class	LTR	35367	7777100	219.9	0.911	23810	5514505	231.6	0.632
class	RC	14421	2343779	162.53	0.274	12816	1991789	155.41	0.228
class	Low_complexity	43542	2018298	46.35	0.236	41626	1910745	45.9	0.219
class	Retroposon	2697	843124	312.62	0.099	2964	1041422	351.36	0.119
class	rRNA	1497	225043	150.33	0.026	1929	359950	186.6	0.041
class	SINE	1322	135599	102.57	0.016	952	80988	85.07	0.009
class	Satellite	623	73934	118.67	0.009	802	78163	97.46	0.009
superfamily	DNA_Academ	293	77420	264.23	0.009	279	86300	309.32	0.01
superfamily	DNA_Academ-1	264	34653	131.26	0.004	0	0	0	0
superfamily	DNA_CMC-Chapaev-3	1040	239659	230.44	0.028	876	215113	245.56	0.025
superfamily	DNA_CMC-EnSpm	13481	1737516	128.89	0.203	7188	1431705	199.18	0.164
superfamily	DNA_Crypton-V	1619	248721	153.63	0.029	6309	854006	135.36	0.098
superfamily	DNA_Dada	1854	605634	326.66	0.071	1875	244990	130.66	0.028
superfamily	DNA_hAT	1810	423189	233.81	0.05	2752	528421	192.01	0.061
superfamily	DNA_hAT-Ac	77505	14669553	189.27	1718	69035	14457248	209.42	1.657
superfamily	DNA_hAT-Blackjack	5446	1014032	186.2	0.119	4725	756426	160.09	0.087
superfamily	DNA_hAT-Charlie	28545	4216177	147.7	0.494	25725	3764369	146.33	0.432
superfamily	DNA_hAT-hAT5	2193	350658	159.9	0.041	2263	350161	154.73	0.04
superfamily	DNA_hAT-hobo	1159	181632	156.71	0.021	0	0	0	0
superfamily	DNA_hAT-hATw	0	0	0	0	538	98870	183.77	0.011
superfamily	DNA_hAT-Tip100	12644	2154989	170.44	0.252	9172	1531393	166.96	0.176
superfamily	DNA_IS3EU	1927	215067	111.61	0.025	2533	290773	114.79	0.033
superfamily	DNA_Kolobok-T2	17024	2628658	154.41	0.308	16522	2723660	164.85	0.312
superfamily	DNA_Maverick	445	181347	407.52	0.021	263	24608	93.57	0.003
superfamily	DNA_Merlin	0	0	0	0	543	83410	153.61	0.01
superfamily	DNA_MULE-MuDR	73	12903	176.75	0.002	89	8009	89.99	0.001
superfamily	DNA_Novosib	0	0	0	0	2163	205769	95.13	0.024
superfamily	DNA_P	36164	4694925	129.82	0.55	37900	5336248	140.8	0.612
superfamily	DNA_PIF-Harbinger	23626	4077133	172.57	0.477	18146	3371863	185.82	0.387
superfamily	DNA_PIF-ISL2EU	0	0	0	0	3798	488775	128.69	0.056
superfamily	DNA_PiggyBac	7372	1126783	152.85	0.132	6953	1191518	171.37	0.137
superfamily	DNA_Sola-1	461	120742	261.91	0.014	1646	286935	174.32	0.033
superfamily	DNA_Sola-2	3610	576396	159.67	0.067	3682	613221	166.55	0.07
superfamily	DNA_Sola-3	708	256826	362.75	0.03	158	61996	392.38	0.007
superfamily	DNA_TcMar	453	39231	86.6	0.005	648	71262	109.97	0.008
superfamily	DNA_TcMar-Fot1	1948	476833	244.78	0.056	0	0	0	0
superfamily	DNA_TcMar-ISRm11	2229	395083	177.25	0.046	1387	297793	214.7	0.034
superfamily	DNA_TcMar-Mariner	3963	614147	154.97	0.072	4088	601485	147.13	0.069
superfamily	DNA_TcMar-Tc1	226477	54519755	240.73	6383	201667	53989431	267.72	6.189
superfamily	DNA_TcMar-Tc2	2305	376277	163.24	0.044	3723	797677	214.26	0.091
superfamily	DNA_TcMar-Tigger	1873	351878	187.87	0.041	1835	316841	172.67	0.036
superfamily	DNA_Zisupton	6121	832087	135.94	0.097	1858	204491	110.06	0.023
superfamily	LINE_Dong-R4	11827	4100375	346.7	0.48	11539	3832790	332.16	0.439
superfamily	LINE_I	2139	341384	159.6	0.04	3118	530462	170.13	0.061
superfamily	LINE_L1	12015	3068703	255.41	0.359	8126	2245104	276.29	0.257
superfamily	LINE_L1-Tx1	134	56127	418.86	0.007	276	135574	491.21	0.016
superfamily	LINE_L2	96456	21073443	218.48	2467	84340	20855522	247.28	2.391
superfamily	LINE_Penelope	8985	1788542	199.06	0.209	9249	1810474	195.75	0.208
superfamily	LINE_Proto2	130	47452	365.02	0.006	160	47181	294.88	0.005
superfamily	LINE_R2	0	0	0	0	340	103683	304.95	0.012
superfamily	LINE_R2-Hero	290	97298	335.51	0.011	477	168380	353.	0.019
superfamily	LINE_Rex-Babar	23136	5273784	227.95	0.617	29847	6644710	222.63	0.762
superfamily	LINE_RTE-BovB	53962	15008251	278.13	1757	50032	13221135	264.25	1.516
superfamily	LINE_RTE-X	174	35303	202.89	0.004	0	0	0	0
superfamily	LTR_Copia	1447	382344	264.23	0.045	334	255451	764.82	0.029
superfamily	LTR_DIRS	1075	290839	270.55	0.034	1212	339530	280.14	0.039
superfamily	LTR_ERV1	1841	693303	376.59	0.081	1519	449213	295.73	0.051
superfamily	LTR_ERVK	0	0	0	0	552	171186	310.12	0.02
superfamily	LTR_Gypsy	4153	1551416	373.57	0.182	6399	2116517	330.76	0.243
superfamily	LTR_Gypsy-Cigr	327	152178	465.38	0.018	147	55653	378.59	0.006
superfamily	LTR_Ngaro	24816	3723969	150.06	0.436	12611	1648958	130.76	0.189
superfamily	LTR_Pao	1487	934336	628.34	0.109	1036	477997	461.39	0.055
superfamily	RC_Helitron	14421	2343779	162.53	0.274	12816	1991789	155.41	0.228
superfamily	SINE_MIR	8616	892878	103.63	0.105	7313	1211127	165.61	0.139
superfamily	SINE_tRNA	1140	139056	121.98	0.016	2066	235427	113.95	0.027
superfamily	SINE_tRNA-Core	19427	3304785	170.11	0.387	15114	2488681	164.66	0.285
superfamily	SINE_tRNA-Core-L2	0	0	0	0	521	57232	109.85	0.007
superfamily	SINE_tRNA-Core-RTE	0	0	0	0	782	133478	170.69	0.015
superfamily	SINE_tRNA-L1	5952	861405	144.73	0.101	4388	656160	149.54	0.075
superfamily	SINE_tRNA-V	17309	2989212	172.7	0.35	34142	5683621	166.47	0.652

## Sheet: Table_S6
Supplementary Table S6. Genome size estimation of Amphilophus citrinellus and Archocentrus centrarchus.
Species	k-mer	Heterozygosity (%)	Haploid Length (Mb)	Repeat Length (Mb)	Unique Length (Mb)	Model Fit (%)	Read Error Rate (%)
Am. citrinellus	21	0.305	736	73	663	95.35	0.106
	25	0.289	757	65	692	95.63	0.104
	29	0.273	771	62	709	95.95	0.102
	Average	0.289	754	66	688	95.64	0.104
Ar. centrarchus	21	0.344	689	50	639	88.21	0.042
	25	0.335	710	43	667	88.70	0.045
	29	0.324	724	40	684	89.28	0.045
	Average	0.334	708	44	664	88.73	0.044

## Sheet: Table_S7
Supplementary Table S7. Maximum-likelihood parameter point estimates with 95% confidence intervals in parentheses. N_sourcelake_anc=ancestral population size; N_sourcelake_bn=ancestral population size immediately after bottleneck (T_change); N_sourcelake=current population size in source lake (GL Managua); N_founders=founder population size of crater lake population; N_craterlake=current crater l…
	Am. citrinellus in Lake Managua + Am. amarillo in Lake Xiloa	Ar. centrarchus in Lake Managua + Ar. centrarchus in Lake Xiloa
N_sourcelake_anc (inds.)	120,036 (112,119–123,385)	154,676 (154,300–156,215)
N_sourcelake_bn (inds.)	11,320 (10,297–11,646)	28,717 (31,621–38,320)
N_sourcelake (inds.)	67,777 (66,187–70,676)	692,032 (557,999–753,093)
N_founders (inds.)	203 (191–245)	913 (867–1,185)
N_craterlake (inds.)	72,280 (52,524–73,949)	81,289 (65,732–84,045)
Admixture_proportion	0.352 (0.338–0.384)	0.524 (0.499–0.561)
T_admixture (gens.)	1,478 (1,457–1,575)	2,840 (2,745–3,111)
T_colonization (gens.)	2,376 (2,316–2,579)	5,130 (4,818–5,746)
T_change (gens.)	58,405 (51,046–59,391)	23,658 (22,218–26,044)

## Sheet: Table_S8
Supplementary Table S8. Synteny blocks between Amphilophus citrinellus and Archocentrus centrarchus.
Synteny ID	Strand	Block 1				Block 2				Consistant with reciprocal blast
		Species	Scaffold	Start	End	Species	Scaffold	Start	End
1049	+	ARCCEN	Seq_27	4368091	4620899	ARCCEN	Seq_281	476529	1058756
127	-	AMPCIT	ScC7KKH_1771	667173	806010	ARCCEN	Seq_11231	32	134170	Yes
71	-	AMPCIT	ScC7KKH_1356	2878	1590959	ARCCEN	Seq_110	10367	1595513	Yes
882	+	AMPCIT	ScC7KKH_6547	136374	1348905	ARCCEN	Seq_111	8419	1210127	Yes
1050	-	ARCCEN	Seq_27	4692715	4944454	ARCCEN	Seq_5	2319330	3084968
560	+	AMPCIT	ScC7KKH_414	1409957	3953526	ARCCEN	Seq_153	712	2602140	Yes
898	-	AMPCIT	ScC7KKH_6614	207620	629514	ARCCEN	Seq_212	931867	2406930
798	+	AMPCIT	ScC7KKH_58	118362	304662	AMPCIT	ScC7KKH_941	2372922	2420505
1031	+	ARCCEN	Seq_184	1858062	2005659	ARCCEN	Seq_27	6547920	6650670
512	+	AMPCIT	ScC7KKH_3977	1055867	1256111	ARCCEN	Seq_99	5831018	6005221
463	+	AMPCIT	ScC7KKH_3629	481939	646271	ARCCEN	Seq_396	6179	163649	Yes
517	-	AMPCIT	ScC7KKH_3996	6177564	6646271	ARCCEN	Seq_217	11309	513315	Yes
458	+	AMPCIT	ScC7KKH_3625	3465248	3669779	ARCCEN	Seq_377	15654	216149	Yes
451	+	AMPCIT	ScC7KKH_3625	1709570	2236438	AMPCIT	ScC7KKH_778	116009	1059773
454	-	AMPCIT	ScC7KKH_3625	1754393	2072326	ARCCEN	Seq_244	11219	518133
722	+	AMPCIT	ScC7KKH_522	2537909	2798079	ARCCEN	Seq_95	4994778	5684244
634	+	AMPCIT	ScC7KKH_4802	1723848	3215889	AMPCIT	ScC7KKH_941	2187206	2762222
578	+	AMPCIT	ScC7KKH_4207	1	5810597	ARCCEN	Seq_175	466475	6218282	Yes
695	-	AMPCIT	ScC7KKH_5077	20182	1773017	ARCCEN	Seq_18	839601	2594389	Yes
978	-	AMPCIT	ScC7KKH_941	7104	1003252	ARCCEN	Seq_41	38983	1046915	Yes
728	+	AMPCIT	ScC7KKH_5226	2928784	4914070	ARCCEN	Seq_32	36978	2242886	Yes
742	-	AMPCIT	ScC7KKH_5349	3752180	5299803	ARCCEN	Seq_163	21143	1614291	Yes
378	+	AMPCIT	ScC7KKH_3426	5928301	6569435	AMPCIT	ScC7KKH_4486	2287541	2793678
325	-	AMPCIT	ScC7KKH_2917	428083	954064	ARCCEN	Seq_12	3321212	4162992
29	-	AMPCIT	ScC7KKH_1104	8230571	9159954	ARCCEN	Seq_19	1315867	2304697
889	-	AMPCIT	ScC7KKH_6558	33344	1137440	ARCCEN	Seq_199	55410	1193294	Yes
350	+	AMPCIT	ScC7KKH_3078	1225395	1868685	ARCCEN	Seq_303	131074	789254	Yes
540	-	AMPCIT	ScC7KKH_4082	780823	1661790	AMPCIT	ScC7KKH_6651	7965304	8399981
58	-	AMPCIT	ScC7KKH_1147	4131954	4513277	AMPCIT	ScC7KKH_4207	3087645	3471480
684	+	AMPCIT	ScC7KKH_4937	2320566	2674809	ARCCEN	Seq_24	2314493	2418412
211	+	AMPCIT	ScC7KKH_2169	4793205	5104919	ARCCEN	Seq_77	669544	869610
153	+	AMPCIT	ScC7KKH_1814	3299729	3880653	ARCCEN	Seq_107	85657	917103
861	+	AMPCIT	ScC7KKH_628	2595139	2979581	ARCCEN	Seq_27	6355517	6449753
337	-	AMPCIT	ScC7KKH_2991	805643	2112475	AMPCIT	ScC7KKH_781	1907505	2410301
101	+	AMPCIT	ScC7KKH_1536	1515070	2329682	ARCCEN	Seq_29	1119	750746	Yes
340	+	AMPCIT	ScC7KKH_2991	3945726	4225420	ARCCEN	Seq_374	225	275177	Yes
76	-	AMPCIT	ScC7KKH_1372	6213	300383	ARCCEN	Seq_33	57518	344133	Yes
311	-	AMPCIT	ScC7KKH_2854	97507	319228	ARCCEN	Seq_144	1609265	1973736
982	+	AMPCIT	ScC7KKH_944	3431042	4479389	ARCCEN	Seq_132	563252	1459129
571	+	AMPCIT	ScC7KKH_4207	10909423	11232006	AMPCIT	ScC7KKH_5778	1489749	2586802
825	+	AMPCIT	ScC7KKH_6053	1197061	3528344	ARCCEN	Seq_200	52362	2488739	Yes
389	-	AMPCIT	ScC7KKH_3426	5928301	6415761	ARCCEN	Seq_138	59431	384149
917	+	AMPCIT	ScC7KKH_6646	4336832	4807440	ARCCEN	Seq_337	1290	522704	Yes
495	-	AMPCIT	ScC7KKH_3868	99	821275	ARCCEN	Seq_211	1308013	2166046	Yes
966	-	AMPCIT	ScC7KKH_868	1781828	2534096	ARCCEN	Seq_238	450262	788111
992	-	AMPCIT	ScC7KKH_980	497262	4546138	ARCCEN	Seq_12	142	4078826	Yes
758	-	AMPCIT	ScC7KKH_5476	333819	1797743	ARCCEN	Seq_94	35702	1512279	Yes
236	-	AMPCIT	ScC7KKH_2359	1504724	2569406	ARCCEN	Seq_269	10138	793305	Yes
706	-	AMPCIT	ScC7KKH_5103	3195	1590638	ARCCEN	Seq_99	1850214	3376376	Yes
218	-	AMPCIT	ScC7KKH_2231	5295142	7195116	ARCCEN	Seq_202	3275	1888692	Yes
14	+	AMPCIT	ScC7KKH_1065	23211	6205188	ARCCEN	Seq_19	396	6259974	Yes
834	+	AMPCIT	ScC7KKH_6106	3426527	3801719	ARCCEN	Seq_218	1007536	1362329
285	-	AMPCIT	ScC7KKH_2696	35038	893013	AMPCIT	ScC7KKH_484	572457	1812397
234	-	AMPCIT	ScC7KKH_2359	2488920	3427430	ARCCEN	Seq_220	305574	1013869	Yes
594	+	AMPCIT	ScC7KKH_4270	18170	151455	ARCCEN	Seq_387	190	131333	Yes
96	+	AMPCIT	ScC7KKH_1509	1307335	1855103	ARCCEN	Seq_27	726123	1512535
1068	-	ARCCEN	Seq_87	642998	1466905	ARCCEN	Seq_97	3347042	5001088
486	-	AMPCIT	ScC7KKH_3845	878686	1816587	AMPCIT	ScC7KKH_484	1501281	2195283
160	+	AMPCIT	ScC7KKH_1814	3317823	4726506	ARCCEN	Seq_58	1070295	2347565
569	+	AMPCIT	ScC7KKH_4207	12649157	13138193	AMPCIT	ScC7KKH_5226	3928504	4601394
8	-	AMPCIT	ScC7KKH_106	5343704	7269089	ARCCEN	Seq_208	8663	1951481	Yes
98	-	AMPCIT	ScC7KKH_1509	978441	5887394	ARCCEN	Seq_80	1184	4647593	Yes
1048	+	ARCCEN	Seq_26	7295134	7835919	ARCCEN	Seq_8	390102	1026235
1000	-	ARCCEN	Seq_108	919729	1192881	ARCCEN	Seq_12	4122849	4647832
1061	+	ARCCEN	Seq_50	2732973	3855142	ARCCEN	Seq_9	463324	2747537
43	+	AMPCIT	ScC7KKH_1119	2705240	2983781	AMPCIT	ScC7KKH_4207	11832314	12510861
686	-	AMPCIT	ScC7KKH_4937	4229671	9251581	ARCCEN	Seq_95	6109269	11327389	Yes
391	-	AMPCIT	ScC7KKH_3426	2360106	3135017	ARCCEN	Seq_238	682741	1418697
943	-	AMPCIT	ScC7KKH_757	241813	762895	ARCCEN	Seq_319	81865	645371
288	-	AMPCIT	ScC7KKH_272	97138	363883	ARCCEN	Seq_141	2443571	3015815
193	+	AMPCIT	ScC7KKH_2157	3571510	4024295	ARCCEN	Seq_147	3365766	4033979
119	+	AMPCIT	ScC7KKH_1685	4398178	5405122	ARCCEN	Seq_144	1146057	2234400
586	-	AMPCIT	ScC7KKH_4210	17011	152629	ARCCEN	Seq_389	119009	228962	Yes
180	-	AMPCIT	ScC7KKH_2117	426481	970473	AMPCIT	ScC7KKH_6106	1090280	1294139
410	-	AMPCIT	ScC7KKH_3477	7627	386704	ARCCEN	Seq_161	346850	669036	Yes
246	+	AMPCIT	ScC7KKH_2395	451177	3048456	ARCCEN	Seq_58	2534	2637910	Yes
999	-	ARCCEN	Seq_105	1993975	2232345	ARCCEN	Seq_175	1925652	2238652
690	+	AMPCIT	ScC7KKH_4981	32392	288916	ARCCEN	Seq_182	578910	794005	Yes
61	-	AMPCIT	ScC7KKH_1147	2364336	4247807	ARCCEN	Seq_3	446751	2118927
430	+	AMPCIT	ScC7KKH_3612	506080	891273	AMPCIT	ScC7KKH_4832	848679	1133336
447	-	AMPCIT	ScC7KKH_3625	761606	1067845	AMPCIT	ScC7KKH_5247	1749	463759
536	+	AMPCIT	ScC7KKH_4049	3961909	4305304	ARCCEN	Seq_83	6707	366174	Yes
415	-	AMPCIT	ScC7KKH_3477	1779435	3949465	ARCCEN	Seq_5	1177340	3308195	Yes
189	+	AMPCIT	ScC7KKH_2136	83509	1454446	ARCCEN	Seq_57	1664138	3973743	Yes
480	+	AMPCIT	ScC7KKH_3763	255408	976850	ARCCEN	Seq_255	31039	754906	Yes
438	+	AMPCIT	ScC7KKH_3612	894687	1126921	ARCCEN	Seq_379	4425	237019	Yes
107	-	AMPCIT	ScC7KKH_1685	4556857	5736601	AMPCIT	ScC7KKH_4207	10594519	11870862
87	-	AMPCIT	ScC7KKH_1504	16704	213924	ARCCEN	Seq_273	8285	260120	Yes
1022	-	ARCCEN	Seq_147	655394	942654	ARCCEN	Seq_188	155915	1075726
444	+	AMPCIT	ScC7KKH_3620	5871	158248	ARCCEN	Seq_129	523174	694607	Yes
508	-	AMPCIT	ScC7KKH_3977	1055867	1258912	AMPCIT	ScC7KKH_6106	1210204	1386985
953	-	AMPCIT	ScC7KKH_781	2195608	2339112	ARCCEN	Seq_122	33591	251439
221	+	AMPCIT	ScC7KKH_2231	2981181	4259730	ARCCEN	Seq_9	246578	2288093
39	-	AMPCIT	ScC7KKH_111	23036	502750	ARCCEN	Seq_93	1766223	2244804	Yes
558	+	AMPCIT	ScC7KKH_414	719607	1404561	ARCCEN	Seq_1	8770246	9448609	Yes
417	-	AMPCIT	ScC7KKH_3482	10969	144227	ARCCEN	Seq_343	95642	224123	Yes
12	-	AMPCIT	ScC7KKH_1065	3221032	3389455	AMPCIT	ScC7KKH_1922	4725506	5183833
784	-	AMPCIT	ScC7KKH_5711	5422009	6465945	AMPCIT	ScC7KKH_6626	872137	1179841
260	-	AMPCIT	ScC7KKH_2513	37412	1135442	ARCCEN	Seq_233	486237	1674474	Yes
573	+	AMPCIT	ScC7KKH_4207	8312991	8721969	AMPCIT	ScC7KKH_628	2271402	2605558
762	+	AMPCIT	ScC7KKH_5504	1016937	1749096	ARCCEN	Seq_235	33765	730743	Yes
638	-	AMPCIT	ScC7KKH_4802	24288	3943179	ARCCEN	Seq_87	53511	4089433	Yes
734	-	AMPCIT	ScC7KKH_5301	26191	569801	AMPCIT	ScC7KKH_591	3940549	4483693
875	-	AMPCIT	ScC7KKH_6542	4888	2098149	ARCCEN	Seq_183	3564056	5545230	Yes
1	-	AMPCIT	ScC7KKH_1029	70234	630689	ARCCEN	Seq_346	9898	507099	Yes
506	-	AMPCIT	ScC7KKH_396	491058	553971	ARCCEN	Seq_18126	101120	161085
136	+	AMPCIT	ScC7KKH_1814	3317823	4726506	AMPCIT	ScC7KKH_2169	3835	2735442
116	+	AMPCIT	ScC7KKH_1685	6349352	6848756	ARCCEN	Seq_1	6543232	7022489
144	-	AMPCIT	ScC7KKH_1814	3299729	4214353	AMPCIT	ScC7KKH_4097	632896	2232667
661	-	AMPCIT	ScC7KKH_484	2604392	2921700	ARCCEN	Seq_153	645688	1257136
381	+	AMPCIT	ScC7KKH_3426	4021007	4583832	AMPCIT	ScC7KKH_4486	3014608	3592697
581	+	AMPCIT	ScC7KKH_4207	1812436	2257778	ARCCEN	Seq_3	1480941	1857590
308	-	AMPCIT	ScC7KKH_2854	361767	887290	AMPCIT	ScC7KKH_6651	5590084	6541892
906	-	AMPCIT	ScC7KKH_6632	882064	2678348	AMPCIT	ScC7KKH_887	1801264	3080472
177	+	AMPCIT	ScC7KKH_2084	39788	582328	ARCCEN	Seq_141	1186198	1625722	Yes
678	+	AMPCIT	ScC7KKH_4931	1228	917199	ARCCEN	Seq_325	279461	1205966	Yes
373	+	AMPCIT	ScC7KKH_3399	6745	5395141	ARCCEN	Seq_80	4644291	10002917	Yes
773	+	AMPCIT	ScC7KKH_5621	597534	1409721	AMPCIT	ScC7KKH_6646	1438608	1909715
205	-	AMPCIT	ScC7KKH_2169	386830	3700676	AMPCIT	ScC7KKH_4207	5137231	5710928
22	+	AMPCIT	ScC7KKH_1104	7626074	8489904	AMPCIT	ScC7KKH_2231	3115261	4158392
927	-	AMPCIT	ScC7KKH_6651	2667564	2988999	ARCCEN	Seq_193	267008	2060128
301	+	AMPCIT	ScC7KKH_2809	199486	380705	ARCCEN	Seq_325	6077	184124	Yes
51	-	AMPCIT	ScC7KKH_1119	162778	5408637	ARCCEN	Seq_59	91848	5195217	Yes
456	+	AMPCIT	ScC7KKH_3625	1806018	2470521	ARCCEN	Seq_292	522533	1244723
874	+	AMPCIT	ScC7KKH_6541	6255	1245821	ARCCEN	Seq_66	9446	1160109	Yes
652	-	AMPCIT	ScC7KKH_4832	17618	1105841	ARCCEN	Seq_247	707	1093198	Yes
975	+	AMPCIT	ScC7KKH_909	25595	421331	ARCCEN	Seq_95	4624196	5014788	Yes
493	-	AMPCIT	ScC7KKH_3854	17676	328367	ARCCEN	Seq_193	1425661	1679816	Yes
1033	-	ARCCEN	Seq_19	6500951	6909135	ARCCEN	Seq_212	931874	2406930
796	-	AMPCIT	ScC7KKH_5778	1216933	2134653	ARCCEN	Seq_46	188979	805925	Yes
1026	-	ARCCEN	Seq_151	956115	2014463	ARCCEN	Seq_175	1254192	1673110
366	-	AMPCIT	ScC7KKH_3300	7456143	10636642	ARCCEN	Seq_289	3606	3142040	Yes
844	+	AMPCIT	ScC7KKH_6172	253078	1053881	ARCCEN	Seq_56	35489	810220	Yes
272	-	AMPCIT	ScC7KKH_259	3790204	3986615	ARCCEN	Seq_132	848749	2170083
775	+	AMPCIT	ScC7KKH_5621	1647799	2797949	ARCCEN	Seq_20	1	1187866	Yes
919	+	AMPCIT	ScC7KKH_6651	2356832	2752274	AMPCIT	ScC7KKH_781	3359577	3716783
746	+	AMPCIT	ScC7KKH_5349	4278	1827187	ARCCEN	Seq_310	495117	2315182	Yes
534	+	AMPCIT	ScC7KKH_4049	4346105	5570497	ARCCEN	Seq_291	19111	1266679	Yes
400	+	AMPCIT	ScC7KKH_3444	1317440	1721983	ARCCEN	Seq_382	71357	381871	Yes
744	+	AMPCIT	ScC7KKH_5349	7300374	9808917	ARCCEN	Seq_284	22339	2510779	Yes
20	-	AMPCIT	ScC7KKH_1099	188704	534015	ARCCEN	Seq_27	490853	815540	Yes
888	+	AMPCIT	ScC7KKH_6558	1205981	1606583	ARCCEN	Seq_125	10336	354841	Yes
633	-	AMPCIT	ScC7KKH_4802	2835548	3403063	AMPCIT	ScC7KKH_6651	7880012	8934384
1011	+	ARCCEN	Seq_136	4710419	5011514	ARCCEN	Seq_63	167316	530737
151	+	AMPCIT	ScC7KKH_1814	3299729	4264620	AMPCIT	ScC7KKH_5711	1679265	2685470
468	-	AMPCIT	ScC7KKH_3707	1654610	2123990	AMPCIT	ScC7KKH_778	3088133	4312920
1019	+	ARCCEN	Seq_141	2466311	3127856	ARCCEN	Seq_59	2297557	2586055
700	+	AMPCIT	ScC7KKH_5082	46384	5496719	ARCCEN	Seq_24	11644	5425029	Yes
287	+	AMPCIT	ScC7KKH_272	97138	390353	AMPCIT	ScC7KKH_5226	7305295	7802038
475	-	AMPCIT	ScC7KKH_3743	2792	990168	ARCCEN	Seq_95	3638574	4616003	Yes
78	-	AMPCIT	ScC7KKH_1407	8241	1067643	ARCCEN	Seq_91	12851	1059636	Yes
990	-	AMPCIT	ScC7KKH_956	7632	1064684	ARCCEN	Seq_176	776085	1831663	Yes
413	+	AMPCIT	ScC7KKH_3477	2730392	2872969	ARCCEN	Seq_27	4863836	4944454
294	+	AMPCIT	ScC7KKH_2729	2061313	2675042	ARCCEN	Seq_319	4559	586612	Yes
932	+	AMPCIT	ScC7KKH_6701	691720	974768	ARCCEN	Seq_51	7375849	7590355
764	+	AMPCIT	ScC7KKH_5508	105912	1176091	ARCCEN	Seq_107	21992	1082288	Yes
349	+	AMPCIT	ScC7KKH_3050	200049	1999089	ARCCEN	Seq_73	38748	1907257	Yes
515	+	AMPCIT	ScC7KKH_399	1029624	1304385	ARCCEN	Seq_76	14843	278100	Yes
138	-	AMPCIT	ScC7KKH_1814	3238332	3725304	AMPCIT	ScC7KKH_2943	214867	1189326
606	+	AMPCIT	ScC7KKH_4407	1509885	2218383	ARCCEN	Seq_263	4921	740988	Yes
137	-	AMPCIT	ScC7KKH_1814	3032614	3905048	AMPCIT	ScC7KKH_2395	1530866	2779084
724	+	AMPCIT	ScC7KKH_5226	3933513	4822369	AMPCIT	ScC7KKH_5778	3782250	4217320
666	-	AMPCIT	ScC7KKH_484	2682277	3119037	ARCCEN	Seq_99	5960563	6355298
432	-	AMPCIT	ScC7KKH_3612	474022	914133	AMPCIT	ScC7KKH_6646	2935545	3495775
519	+	AMPCIT	ScC7KKH_3996	1678684	2727511	ARCCEN	Seq_292	522533	1244723
860	+	AMPCIT	ScC7KKH_628	2966	3416330	ARCCEN	Seq_184	14662	3443717	Yes
1063	+	ARCCEN	Seq_62	274853	606186	ARCCEN	Seq_63	2122572	2732240
17	-	AMPCIT	ScC7KKH_1065	2915557	3389455	ARCCEN	Seq_39	3261207	4177892
708	-	AMPCIT	ScC7KKH_5133	367174	2322239	AMPCIT	ScC7KKH_6552	619947	998453
110	+	AMPCIT	ScC7KKH_1685	5163499	5676113	AMPCIT	ScC7KKH_6632	1640484	2796549
333	+	AMPCIT	ScC7KKH_2989	25001	6526209	ARCCEN	Seq_41	1154733	7784263	Yes
710	+	AMPCIT	ScC7KKH_5133	701266	3326463	ARCCEN	Seq_72	27204	2627613	Yes
323	+	AMPCIT	ScC7KKH_2890	14063	1295889	ARCCEN	Seq_45	1007729	2299467	Yes
856	+	AMPCIT	ScC7KKH_628	4825493	6650878	ARCCEN	Seq_108	739065	1192153
112	-	AMPCIT	ScC7KKH_1685	4541455	4789572	AMPCIT	ScC7KKH_6651	5162443	5558371
545	+	AMPCIT	ScC7KKH_409	2282391	2958953	AMPCIT	ScC7KKH_6651	4034840	5242920
191	+	AMPCIT	ScC7KKH_2157	1994022	2843837	AMPCIT	ScC7KKH_5349	5074397	5472338
187	+	AMPCIT	ScC7KKH_2123	94803	530291	ARCCEN	Seq_330	102788	572036	Yes
588	-	AMPCIT	ScC7KKH_4224	5803050	8179455	ARCCEN	Seq_4	795	2373599	Yes
646	+	AMPCIT	ScC7KKH_4832	1349338	2278137	AMPCIT	ScC7KKH_591	4675342	5462255
756	-	AMPCIT	ScC7KKH_5476	1858843	2611273	ARCCEN	Seq_344	2159	751708	Yes
446	+	AMPCIT	ScC7KKH_3625	2023315	2381766	AMPCIT	ScC7KKH_522	1954750	2490889
262	+	AMPCIT	ScC7KKH_253	468	1282893	ARCCEN	Seq_211	2418	1263464	Yes
212	-	AMPCIT	ScC7KKH_2169	2132853	5562364	ARCCEN	Seq_77	4	3351364	Yes
542	+	AMPCIT	ScC7KKH_4082	2150710	2316317	ARCCEN	Seq_95	3509303	3628784	Yes
961	-	AMPCIT	ScC7KKH_794	15191	1115839	ARCCEN	Seq_169	6224	1101147	Yes
810	+	AMPCIT	ScC7KKH_5930	150185	390553	ARCCEN	Seq_237	494764	823391	Yes
574	+	AMPCIT	ScC7KKH_4207	11311134	11971918	AMPCIT	ScC7KKH_736	476990	1554409
170	+	AMPCIT	ScC7KKH_1922	1156688	5318778	ARCCEN	Seq_39	3957	3844471	Yes
33	-	AMPCIT	ScC7KKH_1104	2612662	2996241	ARCCEN	Seq_25	742504	1158761
660	+	AMPCIT	ScC7KKH_484	2474671	2757781	AMPCIT	ScC7KKH_6626	2280281	2394824
7	+	AMPCIT	ScC7KKH_106	94960	4246186	ARCCEN	Seq_171	1780802	5963328	Yes
26	+	AMPCIT	ScC7KKH_1104	7411559	8908897	AMPCIT	ScC7KKH_4645	65443	1261840
227	-	AMPCIT	ScC7KKH_234	1078722	1373731	ARCCEN	Seq_274	315179	575409	Yes
977	+	AMPCIT	ScC7KKH_941	1082948	3030493	ARCCEN	Seq_286	38276	1988561	Yes
566	+	AMPCIT	ScC7KKH_4195	7181	603073	ARCCEN	Seq_89	825605	1562492	Yes
526	+	AMPCIT	ScC7KKH_40	307180	1570378	ARCCEN	Seq_58	1716735	2347565
806	+	AMPCIT	ScC7KKH_591	2484849	2764030	ARCCEN	Seq_308	204342	351338
264	-	AMPCIT	ScC7KKH_2535	2268739	3427535	ARCCEN	Seq_249	110704	1267048	Yes
255	-	AMPCIT	ScC7KKH_2461	206981	469976	ARCCEN	Seq_24	316490	720825
359	+	AMPCIT	ScC7KKH_3300	13241149	13603964	AMPCIT	ScC7KKH_6614	1337966	2236445
182	-	AMPCIT	ScC7KKH_2117	187776	2890690	ARCCEN	Seq_84	1656	2775399	Yes
108	+	AMPCIT	ScC7KKH_1685	5559435	5872879	AMPCIT	ScC7KKH_484	2946955	3267991
604	+	AMPCIT	ScC7KKH_4399	105431	506288	ARCCEN	Seq_336	21834	419137	Yes
1001	-	ARCCEN	Seq_108	1904569	2490532	ARCCEN	Seq_80	1483895	2371486
556	+	AMPCIT	ScC7KKH_414	5675764	6292295	AMPCIT	ScC7KKH_781	1043087	1534475
717	-	AMPCIT	ScC7KKH_522	6159	2270294	ARCCEN	Seq_13	1466	2404523	Yes
232	+	AMPCIT	ScC7KKH_2359	2905795	3902569	ARCCEN	Seq_148	4	997288	Yes
477	-	AMPCIT	ScC7KKH_3754	1925813	2501634	ARCCEN	Seq_32	520768	1298705
815	+	AMPCIT	ScC7KKH_6011	2433502	2742689	ARCCEN	Seq_220	19535	310003	Yes
671	-	AMPCIT	ScC7KKH_4915	1350615	1531573	ARCCEN	Seq_22	738603	968270
225	-	AMPCIT	ScC7KKH_228	6654	1068609	ARCCEN	Seq_17	1262966	2310751	Yes
330	+	AMPCIT	ScC7KKH_2964	4546	86353	ARCCEN	Seq_15603	6756	86908
142	-	AMPCIT	ScC7KKH_1814	3438557	3911104	AMPCIT	ScC7KKH_40	769658	1265608
207	-	AMPCIT	ScC7KKH_2169	3835	221666	ARCCEN	Seq_175	82073	479140	Yes
167	+	AMPCIT	ScC7KKH_1893	2642100	3629088	ARCCEN	Seq_5	143968	1130921	Yes
48	+	AMPCIT	ScC7KKH_1119	5429990	5575779	AMPCIT	ScC7KKH_887	1022765	1858059
360	-	AMPCIT	ScC7KKH_3300	11608650	11903922	AMPCIT	ScC7KKH_6614	240944	629514
692	+	AMPCIT	ScC7KKH_4991	279190	841758	ARCCEN	Seq_164	503	539430	Yes
663	-	AMPCIT	ScC7KKH_484	2257716	5076072	ARCCEN	Seq_292	17541	2786231	Yes
854	-	AMPCIT	ScC7KKH_628	132195	1320435	AMPCIT	ScC7KKH_6626	3371754	3757369
969	+	AMPCIT	ScC7KKH_887	5909056	6487317	ARCCEN	Seq_176	2450	561031	Yes
766	-	AMPCIT	ScC7KKH_5546	302134	1664157	ARCCEN	Seq_101	960775	2254595	Yes
510	-	AMPCIT	ScC7KKH_3977	1560675	1905493	ARCCEN	Seq_245	14801	354870	Yes
393	-	AMPCIT	ScC7KKH_3426	1721250	3314043	ARCCEN	Seq_287	9412	1570993	Yes
449	+	AMPCIT	ScC7KKH_3625	214539	354943	AMPCIT	ScC7KKH_591	2522451	2764030
658	-	AMPCIT	ScC7KKH_484	2897139	3439399	AMPCIT	ScC7KKH_5103	823943	1373004
274	-	AMPCIT	ScC7KKH_259	1439535	5073335	ARCCEN	Seq_84	2811385	6263694	Yes
549	-	AMPCIT	ScC7KKH_4097	79351	2720265	ARCCEN	Seq_132	20534	2640582	Yes
877	+	AMPCIT	ScC7KKH_6543	472718	1669291	ARCCEN	Seq_147	2828118	3893102
659	+	AMPCIT	ScC7KKH_484	2195842	2808173	AMPCIT	ScC7KKH_6011	1168939	2455061
682	+	AMPCIT	ScC7KKH_4937	1	1558975	ARCCEN	Seq_115	5811202	7330565	Yes
353	+	AMPCIT	ScC7KKH_3124	101828	276887	ARCCEN	Seq_233	1446029	1674474
375	-	AMPCIT	ScC7KKH_3426	5506024	6185950	AMPCIT	ScC7KKH_3612	2488332	3241687
984	+	AMPCIT	ScC7KKH_944	2032684	2249823	ARCCEN	Seq_13835	74293	177092	Yes
946	+	AMPCIT	ScC7KKH_778	1418416	1734690	ARCCEN	Seq_139	712479	1314280
788	-	AMPCIT	ScC7KKH_5711	329820	845751	ARCCEN	Seq_347	9459	428231	Yes
128	-	AMPCIT	ScC7KKH_1771	138055	2335049	ARCCEN	Seq_196	394482	2699057	Yes
303	-	AMPCIT	ScC7KKH_2820	91898	700014	ARCCEN	Seq_88	796517	1572968	Yes
250	-	AMPCIT	ScC7KKH_2437	2322	544385	ARCCEN	Seq_57	9001	577238	Yes
614	+	AMPCIT	ScC7KKH_4486	2829680	3564227	ARCCEN	Seq_63	745576	1108114	Yes
501	-	AMPCIT	ScC7KKH_3884	111547	597005	ARCCEN	Seq_27	2208183	2413748
278	+	AMPCIT	ScC7KKH_2632	335126	544544	ARCCEN	Seq_384	317	166361	Yes
490	+	AMPCIT	ScC7KKH_3845	451523	2637963	ARCCEN	Seq_223	49305	2257889	Yes
130	+	AMPCIT	ScC7KKH_1800	1735874	1960882	AMPCIT	ScC7KKH_2165	4498029	5093980
155	+	AMPCIT	ScC7KKH_1814	3238332	3664771	ARCCEN	Seq_197	19470	417951	Yes
387	-	AMPCIT	ScC7KKH_3426	3443491	3610860	ARCCEN	Seq_136	4710419	4909376
53	-	AMPCIT	ScC7KKH_1119	4376152	4920070	ARCCEN	Seq_80	4158451	4765884
626	-	AMPCIT	ScC7KKH_4730	3596	1063374	ARCCEN	Seq_14	1677	1085767	Yes
941	-	AMPCIT	ScC7KKH_757	2011332	3305801	ARCCEN	Seq_179	4197	1322922	Yes
461	-	AMPCIT	ScC7KKH_3625	1366270	3308744	ARCCEN	Seq_6	133179	2040841	Yes
583	+	AMPCIT	ScC7KKH_4207	13649378	14086625	ARCCEN	Seq_338	29574	475296	Yes
257	-	AMPCIT	ScC7KKH_2473	9030	530159	ARCCEN	Seq_129	125	495750	Yes
951	+	AMPCIT	ScC7KKH_781	839864	1359553	AMPCIT	ScC7KKH_941	2058668	2652085
782	+	AMPCIT	ScC7KKH_5688	12575	761624	ARCCEN	Seq_87	4734464	5713909	Yes
85	-	AMPCIT	ScC7KKH_1501	3975724	4208144	ARCCEN	Seq_39	7961041	8198113	Yes
809	-	AMPCIT	ScC7KKH_591	7237404	7501233	ARCCEN	Seq_64	155993	466757	Yes
425	-	AMPCIT	ScC7KKH_3544	2408513	2975265	ARCCEN	Seq_16	409045	933868	Yes
591	+	AMPCIT	ScC7KKH_4226	51204	173548	ARCCEN	Seq_1538	41	128703	Yes
832	+	AMPCIT	ScC7KKH_6084	159765	1112353	ARCCEN	Seq_183	58565	610357	Yes
736	+	AMPCIT	ScC7KKH_5332	16402	255513	ARCCEN	Seq_152	19294	225831	Yes
539	-	AMPCIT	ScC7KKH_4081	370657	683117	ARCCEN	Seq_353	56352	370387	Yes
781	-	AMPCIT	ScC7KKH_5686	129130	1289002	ARCCEN	Seq_141	13171	1166022	Yes
828	+	AMPCIT	ScC7KKH_6066	249258	2627962	ARCCEN	Seq_38	4380	2315502	Yes
276	+	AMPCIT	ScC7KKH_2626	336130	399533	ARCCEN	Seq_8164	1	69664
102	+	AMPCIT	ScC7KKH_1588	299244	1132811	AMPCIT	ScC7KKH_234	308384	1212324
520	+	AMPCIT	ScC7KKH_3996	1921468	5932284	ARCCEN	Seq_41	7977611	11998285	Yes
532	-	AMPCIT	ScC7KKH_4049	5563206	9758676	ARCCEN	Seq_147	659	4149374	Yes
55	-	AMPCIT	ScC7KKH_1119	5640443	7437200	ARCCEN	Seq_9	103635	3146791	Yes
57	+	AMPCIT	ScC7KKH_1147	4131954	4552179	AMPCIT	ScC7KKH_4207	1812436	2323175
259	+	AMPCIT	ScC7KKH_2513	1094820	1892064	ARCCEN	Seq_116	30044	818856	Yes
424	-	AMPCIT	ScC7KKH_3544	4675216	4845143	AMPCIT	ScC7KKH_4486	3301032	3700853
872	+	AMPCIT	ScC7KKH_6458	1098196	1803015	ARCCEN	Seq_322	154280	785174	Yes
163	-	AMPCIT	ScC7KKH_1814	3299729	3911897	ARCCEN	Seq_95	1701317	3723965
395	+	AMPCIT	ScC7KKH_3426	5564915	5841398	ARCCEN	Seq_62	274853	523879
89	-	AMPCIT	ScC7KKH_1509	6559484	7223077	AMPCIT	ScC7KKH_4915	1220293	1523165
175	-	AMPCIT	ScC7KKH_2004	16283	376300	ARCCEN	Seq_27	2947905	3311316	Yes
584	-	AMPCIT	ScC7KKH_4207	7985290	8874471	ARCCEN	Seq_41	2758860	3318933
988	+	AMPCIT	ScC7KKH_944	2778232	6467368	ARCCEN	Seq_55	35290	3690178	Yes
35	-	AMPCIT	ScC7KKH_1104	7626074	9182892	ARCCEN	Seq_26	2524010	3611200
347	+	AMPCIT	ScC7KKH_3014	16254	225382	ARCCEN	Seq_177	18708	220710	Yes
665	-	AMPCIT	ScC7KKH_484	5914	2203352	ARCCEN	Seq_49	14723	2231563	Yes
434	-	AMPCIT	ScC7KKH_3612	89592	806287	ARCCEN	Seq_247	27390	940318
865	+	AMPCIT	ScC7KKH_6284	105515	413478	ARCCEN	Seq_26	4364180	4665139	Yes
904	-	AMPCIT	ScC7KKH_6626	958442	1435357	ARCCEN	Seq_5	2317071	2883467
930	+	AMPCIT	ScC7KKH_6701	893665	1705237	ARCCEN	Seq_14	1352095	2930081
442	-	AMPCIT	ScC7KKH_3612	2010351	2995065	ARCCEN	Seq_62	149669	1131884	Yes
649	+	AMPCIT	ScC7KKH_4832	1052718	1362763	ARCCEN	Seq_138	568269	1092829
689	+	AMPCIT	ScC7KKH_4960	19885	770648	ARCCEN	Seq_183	6290213	7030327	Yes
886	-	AMPCIT	ScC7KKH_6552	560334	2287830	ARCCEN	Seq_85	187670	1893744	Yes
648	+	AMPCIT	ScC7KKH_4832	1562534	2278526	ARCCEN	Seq_100	1572906	2197892
642	+	AMPCIT	ScC7KKH_4826	1254259	1616786	ARCCEN	Seq_206	1715743	2053148	Yes
1028	-	ARCCEN	Seq_159	5417313	5914429	ARCCEN	Seq_185	833692	1749815
198	+	AMPCIT	ScC7KKH_2157	3158150	3794122	ARCCEN	Seq_33	339885	1302733
1059	+	ARCCEN	Seq_42	2264869	2475384	ARCCEN	Seq_48	537458	1596101
727	-	AMPCIT	ScC7KKH_5226	5022040	8243366	ARCCEN	Seq_141	2069743	5217181	Yes
939	+	AMPCIT	ScC7KKH_736	1236	2439170	ARCCEN	Seq_70	164495	2574011	Yes
320	-	AMPCIT	ScC7KKH_2879	1287794	2320671	ARCCEN	Seq_328	42	729970	Yes
913	-	AMPCIT	ScC7KKH_6646	1438608	1909715	ARCCEN	Seq_106	201196	1019556
811	-	AMPCIT	ScC7KKH_5938	12477	1489176	ARCCEN	Seq_155	590	1463804	Yes
202	-	AMPCIT	ScC7KKH_2165	1296525	3068756	ARCCEN	Seq_11	3939075	5832228
249	+	AMPCIT	ScC7KKH_2430	103981	1909325	ARCCEN	Seq_74	1375673	3202725	Yes
361	+	AMPCIT	ScC7KKH_3300	13267114	14870804	ARCCEN	Seq_135	2644407	3229760
465	-	AMPCIT	ScC7KKH_3700	14200	883032	ARCCEN	Seq_180	617033	1664362	Yes
184	+	AMPCIT	ScC7KKH_2120	421773	1813744	AMPCIT	ScC7KKH_2169	2049180	4076648
819	-	AMPCIT	ScC7KKH_6041	259496	1907986	ARCCEN	Seq_126	96325	1736098	Yes
776	-	AMPCIT	ScC7KKH_5621	2999595	4020594	ARCCEN	Seq_74	4942	1771347	Yes
894	-	AMPCIT	ScC7KKH_659	829846	3093913	ARCCEN	Seq_232	948261	3354425	Yes
858	+	AMPCIT	ScC7KKH_628	4035862	4670675	ARCCEN	Seq_157	66058	384191
140	-	AMPCIT	ScC7KKH_1814	2872140	3325900	AMPCIT	ScC7KKH_3996	5878259	6395193
181	+	AMPCIT	ScC7KKH_2117	339515	662007	ARCCEN	Seq_244	2122861	2283522
412	+	AMPCIT	ScC7KKH_3477	1489743	2008026	ARCCEN	Seq_27	5095729	5367452
954	+	AMPCIT	ScC7KKH_781	5813	2338768	ARCCEN	Seq_144	3107	2338866	Yes
385	-	AMPCIT	ScC7KKH_3426	4173363	4531739	ARCCEN	Seq_131	784418	1303825
307	+	AMPCIT	ScC7KKH_2854	1894743	2490529	AMPCIT	ScC7KKH_6651	4227259	4328396
801	+	AMPCIT	ScC7KKH_5865	33303	1053393	ARCCEN	Seq_35	3520753	4532051	Yes
985	-	AMPCIT	ScC7KKH_944	6712011	7273509	ARCCEN	Seq_181	1183555	1827484	Yes
971	-	AMPCIT	ScC7KKH_887	3268383	3796194	ARCCEN	Seq_75	365988	850860
830	+	AMPCIT	ScC7KKH_6082	17615	474118	ARCCEN	Seq_277	24307	601384	Yes
154	-	AMPCIT	ScC7KKH_1814	3676628	4807645	ARCCEN	Seq_166	31519	1140014	Yes
754	+	AMPCIT	ScC7KKH_5476	2805080	3449486	ARCCEN	Seq_26	5180675	6272411
847	+	AMPCIT	ScC7KKH_6195	6083491	7572631	ARCCEN	Seq_215	158795	1727122	Yes
479	+	AMPCIT	ScC7KKH_3763	1005823	1832548	ARCCEN	Seq_236	1403	827306	Yes
704	+	AMPCIT	ScC7KKH_5103	207540	597860	ARCCEN	Seq_102	100875	265696
326	-	AMPCIT	ScC7KKH_2917	1814792	1912024	ARCCEN	Seq_72	2728315	2806138	Yes
1003	-	ARCCEN	Seq_122	33591	251439	ARCCEN	Seq_144	2198808	2338866
1054	+	ARCCEN	Seq_308	859281	1070934	ARCCEN	Seq_93	2449597	2783022
681	+	AMPCIT	ScC7KKH_4937	5658892	5994785	AMPCIT	ScC7KKH_6626	1664012	2232838
619	-	AMPCIT	ScC7KKH_4563	2175863	2452282	AMPCIT	ScC7KKH_781	2118937	2299812
335	+	AMPCIT	ScC7KKH_299	900454	2583744	ARCCEN	Seq_97	40016	1706756	Yes
1029	-	ARCCEN	Seq_159	2804521	4354904	ARCCEN	Seq_56	5034705	5265073
698	-	AMPCIT	ScC7KKH_5082	4546810	5002715	AMPCIT	ScC7KKH_778	1027300	1599241
5	+	AMPCIT	ScC7KKH_106	327949	1370003	AMPCIT	ScC7KKH_5226	3743557	4907087
621	-	AMPCIT	ScC7KKH_4563	340500	3872530	ARCCEN	Seq_39	4040538	7630806	Yes
524	+	AMPCIT	ScC7KKH_40	186852	783926	ARCCEN	Seq_222	537967	1514956
554	+	AMPCIT	ScC7KKH_414	6552883	6840181	AMPCIT	ScC7KKH_5371	529882	1280659
552	-	AMPCIT	ScC7KKH_414	2060184	2850832	AMPCIT	ScC7KKH_484	2474671	2921700
598	-	AMPCIT	ScC7KKH_4330	987093	1786961	ARCCEN	Seq_8	995112	2248356
780	+	AMPCIT	ScC7KKH_5686	1327974	1879024	ARCCEN	Seq_118	2102	541909	Yes
74	+	AMPCIT	ScC7KKH_1372	384114	1847089	ARCCEN	Seq_165	21664	1543722	Yes
240	-	AMPCIT	ScC7KKH_2359	5463013	6139176	ARCCEN	Seq_86	809044	1103381
890	+	AMPCIT	ScC7KKH_6558	1769124	2518800	ARCCEN	Seq_321	58415	800857	Yes
440	+	AMPCIT	ScC7KKH_3612	1446114	1650223	ARCCEN	Seq_57	1279388	1658248
230	+	AMPCIT	ScC7KKH_2359	3329791	3836714	ARCCEN	Seq_122	4600566	5062955
115	+	AMPCIT	ScC7KKH_1685	6349352	6934110	AMPCIT	ScC7KKH_868	4017795	4697688
299	-	AMPCIT	ScC7KKH_2787	589335	1069186	AMPCIT	ScC7KKH_4563	2855945	3718084
377	+	AMPCIT	ScC7KKH_3426	2204679	3135017	AMPCIT	ScC7KKH_4407	642351	1711840
922	-	AMPCIT	ScC7KKH_6651	7416624	9694287	ARCCEN	Seq_122	2631028	5181883	Yes
602	+	AMPCIT	ScC7KKH_4371	7182	1269154	ARCCEN	Seq_20	2208639	3465569	Yes
841	+	AMPCIT	ScC7KKH_6125	486141	1828272	ARCCEN	Seq_136	341119	1691613	Yes
1044	+	ARCCEN	Seq_223	471179	1438798	ARCCEN	Seq_49	29068	670669
612	+	AMPCIT	ScC7KKH_4486	4323498	4922518	ARCCEN	Seq_310	39980	459666	Yes
936	-	AMPCIT	ScC7KKH_704	15679	394477	ARCCEN	Seq_93	1306192	1725273	Yes
91	-	AMPCIT	ScC7KKH_1509	6660356	7450723	AMPCIT	ScC7KKH_887	4811660	5578177
701	-	AMPCIT	ScC7KKH_5082	2345316	3815942	ARCCEN	Seq_87	2291244	5370402
467	-	AMPCIT	ScC7KKH_3707	1599550	1944180	AMPCIT	ScC7KKH_6572	666306	1459437
474	+	AMPCIT	ScC7KKH_3707	23821	1398107	ARCCEN	Seq_51	2198732	3642952	Yes
481	+	AMPCIT	ScC7KKH_3768	4163	713338	ARCCEN	Seq_173	660319	1398340	Yes
867	-	AMPCIT	ScC7KKH_6337	32280	814959	ARCCEN	Seq_218	572110	1363462	Yes
214	-	AMPCIT	ScC7KKH_2199	1	274965	ARCCEN	Seq_89	20006	228767	Yes
564	-	AMPCIT	ScC7KKH_414	4069545	4765463	ARCCEN	Seq_39	2943002	4177892
817	-	AMPCIT	ScC7KKH_6035	913387	1313235	ARCCEN	Seq_190	991602	2112636	Yes
563	+	AMPCIT	ScC7KKH_414	2157178	2477948	ARCCEN	Seq_157	558075	1167088
731	+	AMPCIT	ScC7KKH_5226	7305295	7962562	ARCCEN	Seq_97	2409311	3035022
657	-	AMPCIT	ScC7KKH_484	1774671	2157497	AMPCIT	ScC7KKH_4915	334844	817282
229	+	AMPCIT	ScC7KKH_234	379527	1010586	ARCCEN	Seq_369	100268	457377	Yes
768	-	AMPCIT	ScC7KKH_5593	12736	1266205	ARCCEN	Seq_117	42651	1394341	Yes
673	-	AMPCIT	ScC7KKH_4928	760521	1967935	AMPCIT	ScC7KKH_5226	4160932	5181178
503	-	AMPCIT	ScC7KKH_3888	309599	642892	ARCCEN	Seq_58	629628	1735605
68	+	AMPCIT	ScC7KKH_131	5342	540709	ARCCEN	Seq_243	277263	1047775	Yes
315	+	AMPCIT	ScC7KKH_2854	6246580	7848434	ARCCEN	Seq_222	20969	1613796	Yes
338	+	AMPCIT	ScC7KKH_2991	521129	1388526	ARCCEN	Seq_108	1827743	2641520	Yes
761	+	AMPCIT	ScC7KKH_5504	1828520	2378390	ARCCEN	Seq_121	2275	527614	Yes
576	-	AMPCIT	ScC7KKH_4207	816101	1288384	ARCCEN	Seq_151	943341	2014463
222	+	AMPCIT	ScC7KKH_2231	4107	1460343	ARCCEN	Seq_99	887748	2057059
25	-	AMPCIT	ScC7KKH_1104	5824120	6729986	AMPCIT	ScC7KKH_4207	692504	1288384
738	+	AMPCIT	ScC7KKH_5349	5185227	5415626	AMPCIT	ScC7KKH_6572	1149378	1535592
484	-	AMPCIT	ScC7KKH_3779	1043401	1379356	ARCCEN	Seq_55	3242083	3588475
1036	+	ARCCEN	Seq_19	1315867	2286048	ARCCEN	Seq_36	72880	2242918
305	+	AMPCIT	ScC7KKH_2840	5913	489918	ARCCEN	Seq_17	2378569	2835089	Yes
928	+	AMPCIT	ScC7KKH_6651	23697	5514046	ARCCEN	Seq_56	850664	6324318	Yes
623	+	AMPCIT	ScC7KKH_4645	210553	1370012	AMPCIT	ScC7KKH_4832	3780382	4600618
544	-	AMPCIT	ScC7KKH_409	365357	917990	AMPCIT	ScC7KKH_6541	511805	768791
217	-	AMPCIT	ScC7KKH_2231	376007	1509259	ARCCEN	Seq_186	472977	1545545	Yes
328	-	AMPCIT	ScC7KKH_2943	933065	1264548	AMPCIT	ScC7KKH_3004	9670	28002
239	+	AMPCIT	ScC7KKH_2359	4513277	6055356	ARCCEN	Seq_40	2368	1544323	Yes
122	-	AMPCIT	ScC7KKH_1685	3546484	5146752	ARCCEN	Seq_162	2516	1590445	Yes
878	-	AMPCIT	ScC7KKH_6543	94714	1874168	ARCCEN	Seq_162	451971	1180452
628	+	AMPCIT	ScC7KKH_4747	947611	1574408	ARCCEN	Seq_142	3871	602596	Yes
158	-	AMPCIT	ScC7KKH_1814	598706	1166639	ARCCEN	Seq_50	4192109	5496470
269	+	AMPCIT	ScC7KKH_259	3658645	3986615	AMPCIT	ScC7KKH_6651	7978662	8774526
281	-	AMPCIT	ScC7KKH_2653	13603	206327	ARCCEN	Seq_297	22505	210448	Yes
363	-	AMPCIT	ScC7KKH_3300	13806876	15065099	ARCCEN	Seq_173	1525757	2763593	Yes
46	+	AMPCIT	ScC7KKH_1119	7276005	8198069	AMPCIT	ScC7KKH_887	3104956	3796194
733	-	AMPCIT	ScC7KKH_5267	3155	169541	ARCCEN	Seq_17088	2081	163500	Yes
997	-	ARCCEN	Seq_100	1515795	2106871	ARCCEN	Seq_287	536284	1103589
630	+	AMPCIT	ScC7KKH_4747	1984687	2284864	ARCCEN	Seq_241	33551	339696	Yes
36	-	AMPCIT	ScC7KKH_1104	5729162	6397466	ARCCEN	Seq_359	6939	672756	Yes
748	-	AMPCIT	ScC7KKH_5349	4652762	5116495	ARCCEN	Seq_74	1814046	2126579
472	+	AMPCIT	ScC7KKH_3707	1444351	1944180	ARCCEN	Seq_45	454380	955648	Yes
317	-	AMPCIT	ScC7KKH_2854	6180922	7587387	ARCCEN	Seq_222	734827	1514956
608	-	AMPCIT	ScC7KKH_4486	1566163	2078815	AMPCIT	ScC7KKH_4832	1072713	1371819
711	+	AMPCIT	ScC7KKH_5133	367174	2322239	ARCCEN	Seq_85	1455900	1834880
132	+	AMPCIT	ScC7KKH_1800	423595	2679887	AMPCIT	ScC7KKH_6651	7668526	8755181
892	+	AMPCIT	ScC7KKH_6572	1261061	1779734	ARCCEN	Seq_244	2440	574322	Yes
546	-	AMPCIT	ScC7KKH_409	1	4936396	ARCCEN	Seq_30	3410	4971793	Yes
537	-	AMPCIT	ScC7KKH_4049	2399403	3438670	ARCCEN	Seq_93	497568	1312123
522	+	AMPCIT	ScC7KKH_3996	1003678	2153514	ARCCEN	Seq_69	59457	1223165	Yes
125	-	AMPCIT	ScC7KKH_1714	1014009	2629855	ARCCEN	Seq_49	2952877	4547332
1018	-	ARCCEN	Seq_14	3893205	4598366	ARCCEN	Seq_51	2601481	3872288
44	-	AMPCIT	ScC7KKH_1119	6397409	7060931	AMPCIT	ScC7KKH_4832	323816	1044763
1007	-	ARCCEN	Seq_131	784418	1303825	ARCCEN	Seq_63	748713	1095210
667	+	AMPCIT	ScC7KKH_4880	4	685368	ARCCEN	Seq_173	33764	628323	Yes
741	+	AMPCIT	ScC7KKH_5349	9803564	11162491	ARCCEN	Seq_145	1180	1237566	Yes
998	-	ARCCEN	Seq_100	1239914	1523164	ARCCEN	Seq_350	86229	336918
714	+	AMPCIT	ScC7KKH_5195	270615	1283609	ARCCEN	Seq_42	1012855	2294348
313	-	AMPCIT	ScC7KKH_2854	972193	1496271	ARCCEN	Seq_159	4772459	5287433	Yes
529	-	AMPCIT	ScC7KKH_4022	175375	493025	ARCCEN	Seq_89	195589	672596	Yes
1058	+	ARCCEN	Seq_36	296465	1839816	ARCCEN	Seq_59	1984119	2462893
987	-	AMPCIT	ScC7KKH_944	2434392	2944710	ARCCEN	Seq_233	597616	1451455
397	+	AMPCIT	ScC7KKH_3442	1025929	1546714	ARCCEN	Seq_156	163214	623545	Yes
908	+	AMPCIT	ScC7KKH_6632	2504691	3481387	ARCCEN	Seq_87	4272457	5370402
459	+	AMPCIT	ScC7KKH_3625	2195981	3283623	ARCCEN	Seq_52	34802	1111918
284	-	AMPCIT	ScC7KKH_2682	77444	882153	ARCCEN	Seq_63	3395664	4180783	Yes
823	+	AMPCIT	ScC7KKH_6046	26815	694226	ARCCEN	Seq_239	310875	694836
903	+	AMPCIT	ScC7KKH_6626	872137	1179841	ARCCEN	Seq_281	693459	1229036
247	-	AMPCIT	ScC7KKH_2395	1615353	2187150	ARCCEN	Seq_81	1464271	2089728
165	+	AMPCIT	ScC7KKH_1893	3441	1063870	ARCCEN	Seq_165	1501947	2644419	Yes
289	+	AMPCIT	ScC7KKH_272	63790	440281	ARCCEN	Seq_97	2376909	2750538	Yes
729	+	AMPCIT	ScC7KKH_5226	7288021	7796092	ARCCEN	Seq_81	1852602	2385985
771	-	AMPCIT	ScC7KKH_561	2205769	3980441	ARCCEN	Seq_219	565	1732987	Yes
2	-	AMPCIT	ScC7KKH_106	640459	1383913	AMPCIT	ScC7KKH_1814	3676628	3880653
808	+	AMPCIT	ScC7KKH_591	3025376	3242437	ARCCEN	Seq_63	164237	530737
401	-	AMPCIT	ScC7KKH_3460	334891	1043485	AMPCIT	ScC7KKH_4049	8754863	9101478
845	+	AMPCIT	ScC7KKH_6195	58180	882794	ARCCEN	Seq_160	1900910	2737695	Yes
186	-	AMPCIT	ScC7KKH_2120	293731	3329096	ARCCEN	Seq_48	14658	3064838	Yes
147	+	AMPCIT	ScC7KKH_1814	3032348	4528158	AMPCIT	ScC7KKH_5349	2871705	3764067
973	-	AMPCIT	ScC7KKH_887	1901324	3080472	ARCCEN	Seq_97	3763147	5363781
1046	+	ARCCEN	Seq_247	56383	219826	ARCCEN	Seq_248	69901	291652
915	+	AMPCIT	ScC7KKH_6646	500128	759799	ARCCEN	Seq_12	4125877	4589323
319	+	AMPCIT	ScC7KKH_2879	4217	690036	ARCCEN	Seq_110	2042015	2723153	Yes
1052	-	ARCCEN	Seq_284	1469111	1656296	ARCCEN	Seq_9	213820	392797
735	-	AMPCIT	ScC7KKH_5301	80714	638884	ARCCEN	Seq_57	1109519	1658248	Yes
404	+	AMPCIT	ScC7KKH_3460	1503776	2302964	ARCCEN	Seq_88	1223	992398	Yes
516	+	AMPCIT	ScC7KKH_3992	12952	617310	ARCCEN	Seq_115	2480258	3074767	Yes
974	-	AMPCIT	ScC7KKH_888	201089	327525	ARCCEN	Seq_5544	1299	122439	Yes
702	-	AMPCIT	ScC7KKH_51	135237	801784	ARCCEN	Seq_51	5339935	6005899	Yes
344	+	AMPCIT	ScC7KKH_3	424771	1388037	ARCCEN	Seq_317	60243	1039990	Yes
636	-	AMPCIT	ScC7KKH_4802	2835548	3649587	ARCCEN	Seq_310	400935	1664267
561	+	AMPCIT	ScC7KKH_414	4674467	5125610	ARCCEN	Seq_154	2226001	2553382	Yes
209	+	AMPCIT	ScC7KKH_2169	807072	2113008	ARCCEN	Seq_288	53259	1424769	Yes
357	+	AMPCIT	ScC7KKH_3300	6910161	7687579	AMPCIT	ScC7KKH_409	4211193	4731910
117	+	AMPCIT	ScC7KKH_1685	5162033	7803897	ARCCEN	Seq_122	4605	2646479	Yes
455	+	AMPCIT	ScC7KKH_3625	1785376	2441770	ARCCEN	Seq_26	7532441	8974873
600	-	AMPCIT	ScC7KKH_4351	467222	4085781	ARCCEN	Seq_53	17894	3446379	Yes
80	+	AMPCIT	ScC7KKH_1501	82748	1193080	AMPCIT	ScC7KKH_5476	2736718	3454126
336	-	AMPCIT	ScC7KKH_2991	1190862	3143941	AMPCIT	ScC7KKH_778	231981	1196675
457	+	AMPCIT	ScC7KKH_3625	34420	1198290	ARCCEN	Seq_308	31907	1200268	Yes
821	-	AMPCIT	ScC7KKH_6046	26815	694226	AMPCIT	ScC7KKH_6543	57512	1826750
696	-	AMPCIT	ScC7KKH_5082	2705772	3854978	AMPCIT	ScC7KKH_5195	90812	1315538
383	-	AMPCIT	ScC7KKH_3426	3443491	3610769	AMPCIT	ScC7KKH_591	2934016	3139815
963	+	AMPCIT	ScC7KKH_805	111642	1929410	ARCCEN	Seq_243	1582542	3400889	Yes
297	-	AMPCIT	ScC7KKH_275	40682	776784	ARCCEN	Seq_99	202844	741288
92	+	AMPCIT	ScC7KKH_1509	3397307	4287358	ARCCEN	Seq_108	1904569	2490532
980	-	AMPCIT	ScC7KKH_944	2244855	2769777	ARCCEN	Seq_124	1	489736	Yes
10	-	AMPCIT	ScC7KKH_106	818235	1061689	ARCCEN	Seq_95	8375090	8863440
550	-	AMPCIT	ScC7KKH_4097	1273811	2355479	ARCCEN	Seq_55	266488	1735794
505	-	AMPCIT	ScC7KKH_3906	147660	643947	ARCCEN	Seq_233	2175566	2658635	Yes
670	-	AMPCIT	ScC7KKH_4915	722141	957106	AMPCIT	ScC7KKH_781	3200209	3339644
958	-	AMPCIT	ScC7KKH_781	2602016	2781411	ARCCEN	Seq_162	693990	865267
419	-	AMPCIT	ScC7KKH_3491	133555	6749835	ARCCEN	Seq_10	135574	6824988	Yes
995	+	ARCCEN	Seq_100	2216570	2476379	ARCCEN	Seq_181	778589	942729
837	-	AMPCIT	ScC7KKH_6106	876608	1495619	ARCCEN	Seq_84	967310	2704760
290	-	AMPCIT	ScC7KKH_2729	2320928	2616117	AMPCIT	ScC7KKH_757	421803	565771
625	+	AMPCIT	ScC7KKH_4652	1	549153	ARCCEN	Seq_224	395338	835354	Yes
592	+	AMPCIT	ScC7KKH_424	41087	288204	ARCCEN	Seq_195	53131	313678	Yes
149	-	AMPCIT	ScC7KKH_1814	105249	1166239	AMPCIT	ScC7KKH_5476	1948053	3234462
712	+	AMPCIT	ScC7KKH_5174	173780	1067093	ARCCEN	Seq_183	1178800	2200407	Yes
210	-	AMPCIT	ScC7KKH_2169	4662401	5022792	ARCCEN	Seq_73	805130	1093355
406	-	AMPCIT	ScC7KKH_3477	62785	1237003	AMPCIT	ScC7KKH_522	747576	2213643
173	-	AMPCIT	ScC7KKH_1969	76292	1173898	ARCCEN	Seq_165	977813	1799618
530	-	AMPCIT	ScC7KKH_4049	7778675	8482774	AMPCIT	ScC7KKH_522	1359848	2342366
66	-	AMPCIT	ScC7KKH_1305	266966	360142	ARCCEN	Seq_110	1928284	2010885	Yes
19	+	AMPCIT	ScC7KKH_1099	334469	463237	ARCCEN	Seq_27	619866	677715
1030	+	ARCCEN	Seq_175	4224528	5247223	ARCCEN	Seq_194	459946	1933464
365	+	AMPCIT	ScC7KKH_3300	10926545	13621632	ARCCEN	Seq_212	232363	2948757	Yes
763	+	AMPCIT	ScC7KKH_5504	251826	861672	ARCCEN	Seq_332	533	607405	Yes
470	-	AMPCIT	ScC7KKH_3707	428353	1268335	ARCCEN	Seq_14	4056286	4598366
793	+	AMPCIT	ScC7KKH_5778	1489749	2938930	ARCCEN	Seq_104	4571	428001
654	+	AMPCIT	ScC7KKH_4832	2846908	3663496	ARCCEN	Seq_285	2817	827456	Yes
570	+	AMPCIT	ScC7KKH_4207	4586460	4903499	AMPCIT	ScC7KKH_5349	10137141	10441041
252	-	AMPCIT	ScC7KKH_2461	256720	798095	ARCCEN	Seq_114	95797	635593	Yes
883	-	AMPCIT	ScC7KKH_6552	619947	811329	ARCCEN	Seq_72	767387	1644749
156	-	AMPCIT	ScC7KKH_1814	3064226	3911104	ARCCEN	Seq_222	915359	1950582
283	+	AMPCIT	ScC7KKH_2671	146443	278726	ARCCEN	Seq_231	215	175154	Yes
655	-	AMPCIT	ScC7KKH_4832	3705676	4737044	ARCCEN	Seq_333	13596	1058183	Yes
59	+	AMPCIT	ScC7KKH_1147	27240	2618601	ARCCEN	Seq_21	62901	2621440	Yes
421	-	AMPCIT	ScC7KKH_3491	6977085	8250896	ARCCEN	Seq_30	4899910	6279871	Yes
271	-	AMPCIT	ScC7KKH_259	1273989	1703380	ARCCEN	Seq_123	78265	457994	Yes
1024	+	ARCCEN	Seq_15	722437	1253805	ARCCEN	Seq_75	365988	850824
491	+	AMPCIT	ScC7KKH_3845	878686	1816319	ARCCEN	Seq_49	29068	670669
864	+	AMPCIT	ScC7KKH_628	4660697	6708232	ARCCEN	Seq_80	739864	2140271
1016	-	ARCCEN	Seq_139	571643	1317644	ARCCEN	Seq_154	1950089	2792105
219	+	AMPCIT	ScC7KKH_2231	1831439	5234268	ARCCEN	Seq_42	2059619	5383349	Yes
13	+	AMPCIT	ScC7KKH_1065	3589851	4268568	AMPCIT	ScC7KKH_5349	1368222	3407373
799	+	AMPCIT	ScC7KKH_58	87445	372231	ARCCEN	Seq_137	87	331173	Yes
105	+	AMPCIT	ScC7KKH_1588	8324	556593	ARCCEN	Seq_87	4193399	4702219	Yes
925	-	AMPCIT	ScC7KKH_6651	5521764	7372195	ARCCEN	Seq_185	3836	1915725	Yes
840	-	AMPCIT	ScC7KKH_6112	50540	448877	ARCCEN	Seq_182	3145	592236	Yes
597	-	AMPCIT	ScC7KKH_4330	1542204	1918364	ARCCEN	Seq_292	407827	877080
390	-	AMPCIT	ScC7KKH_3426	27650	347309	ARCCEN	Seq_192	1843	317296	Yes
111	+	AMPCIT	ScC7KKH_1685	6989987	7803897	AMPCIT	ScC7KKH_6651	7808289	8231568
1042	+	ARCCEN	Seq_22	738603	968270	ARCCEN	Seq_27	1203559	1389728
38	-	AMPCIT	ScC7KKH_1104	926471	1494545	ARCCEN	Seq_69	769028	1368762	Yes
408	+	AMPCIT	ScC7KKH_3477	903407	2008026	AMPCIT	ScC7KKH_6626	1451767	1874503
196	+	AMPCIT	ScC7KKH_2157	14511	388313	ARCCEN	Seq_27	7616293	7968293	Yes
945	-	AMPCIT	ScC7KKH_778	3117589	4449385	AMPCIT	ScC7KKH_781	2083284	2410301
242	+	AMPCIT	ScC7KKH_2395	1923265	4130171	AMPCIT	ScC7KKH_781	469211	938612
559	-	AMPCIT	ScC7KKH_414	5152179	5811116	ARCCEN	Seq_144	1110742	1927786
32	+	AMPCIT	ScC7KKH_1104	5612831	6151024	ARCCEN	Seq_24	3181078	4500021
118	+	AMPCIT	ScC7KKH_1685	18174	3436689	ARCCEN	Seq_134	40182	3446769	Yes
206	-	AMPCIT	ScC7KKH_2169	121619	4656720	AMPCIT	ScC7KKH_5778	1529716	3252999
443	-	AMPCIT	ScC7KKH_3612	2591231	2866855	ARCCEN	Seq_63	2122572	2406488
959	+	AMPCIT	ScC7KKH_781	2394964	4872660	ARCCEN	Seq_203	204	2499474	Yes
1065	+	ARCCEN	Seq_73	709500	1093355	ARCCEN	Seq_77	58334	833145
331	+	AMPCIT	ScC7KKH_2986	14102	233297	ARCCEN	Seq_263	759221	963628	Yes
358	+	AMPCIT	ScC7KKH_3300	9137925	10380828	AMPCIT	ScC7KKH_4207	11436038	11971918
737	+	AMPCIT	ScC7KKH_534	4368	1937617	ARCCEN	Seq_81	553331	2500352	Yes
580	+	AMPCIT	ScC7KKH_4207	14655427	15363451	ARCCEN	Seq_18	26048	729690	Yes
767	-	AMPCIT	ScC7KKH_5583	192	170624	ARCCEN	Seq_159	6241460	6500762	Yes
84	+	AMPCIT	ScC7KKH_1501	21796	3957516	ARCCEN	Seq_26	5098923	9037288	Yes
805	-	AMPCIT	ScC7KKH_591	4699210	5464673	ARCCEN	Seq_234	598875	1374168
1020	-	ARCCEN	Seq_141	2350491	3015815	ARCCEN	Seq_97	2409311	3035022
437	+	AMPCIT	ScC7KKH_3612	1218559	1835040	ARCCEN	Seq_358	29186	642803	Yes
194	+	AMPCIT	ScC7KKH_2157	524889	1253930	ARCCEN	Seq_207	399	707495	Yes
220	+	AMPCIT	ScC7KKH_2231	2022455	2308425	ARCCEN	Seq_48	537458	1596101
846	-	AMPCIT	ScC7KKH_6195	6067682	7519877	ARCCEN	Seq_19	4403740	4931676
1021	+	ARCCEN	Seq_144	953832	2234400	ARCCEN	Seq_154	745707	1917730
31	-	AMPCIT	ScC7KKH_1104	62118	707951	ARCCEN	Seq_221	110875	719883	Yes
934	-	AMPCIT	ScC7KKH_6707	449620	2598743	ARCCEN	Seq_120	16079	2060739	Yes
948	+	AMPCIT	ScC7KKH_778	162080	252592	ARCCEN	Seq_5395	84	77878	Yes
572	-	AMPCIT	ScC7KKH_4207	4582548	4777664	AMPCIT	ScC7KKH_6011	512172	1732847
968	-	AMPCIT	ScC7KKH_887	50143	4343473	ARCCEN	Seq_15	26542	4533432	Yes
675	+	AMPCIT	ScC7KKH_4928	1816904	3557622	ARCCEN	Seq_151	185200	1979515	Yes
226	+	AMPCIT	ScC7KKH_234	308384	1366944	AMPCIT	ScC7KKH_2359	6351177	6913639
15	-	AMPCIT	ScC7KKH_1065	4752900	4865889	ARCCEN	Seq_215	158795	1048051
431	-	AMPCIT	ScC7KKH_3612	1446114	1835040	AMPCIT	ScC7KKH_5301	67611	386777
527	+	AMPCIT	ScC7KKH_4014	33296	1988420	ARCCEN	Seq_38	2936611	4876915	Yes
382	+	AMPCIT	ScC7KKH_3426	3092445	3949329	AMPCIT	ScC7KKH_591	2802899	3242437
62	-	AMPCIT	ScC7KKH_1166	76756	490963	ARCCEN	Seq_64	470230	895839	Yes
833	-	AMPCIT	ScC7KKH_6106	3240407	3801719	AMPCIT	ScC7KKH_6337	29539	484677
139	-	AMPCIT	ScC7KKH_1814	89516	603742	AMPCIT	ScC7KKH_3707	1809948	2251390
129	+	AMPCIT	ScC7KKH_1800	629729	1693337	AMPCIT	ScC7KKH_1814	3520644	3984469
548	-	AMPCIT	ScC7KKH_4097	88780	259691	AMPCIT	ScC7KKH_944	5269520	5569059
926	-	AMPCIT	ScC7KKH_6651	5692412	6434796	ARCCEN	Seq_185	922675	1905759
859	+	AMPCIT	ScC7KKH_628	3402140	5989644	ARCCEN	Seq_178	4	2509086	Yes
739	-	AMPCIT	ScC7KKH_5349	1475201	3277032	AMPCIT	ScC7KKH_6646	3486396	4078373
876	+	AMPCIT	ScC7KKH_6543	94714	2175992	ARCCEN	Seq_140	4216	2061909	Yes
662	-	AMPCIT	ScC7KKH_484	1501546	2195283	ARCCEN	Seq_223	137980	1438798
418	+	AMPCIT	ScC7KKH_3491	384227	897858	AMPCIT	ScC7KKH_6646	3349886	3854996
783	+	AMPCIT	ScC7KKH_5703	37	1186290	ARCCEN	Seq_115	1035659	2419181	Yes
933	-	AMPCIT	ScC7KKH_6701	487066	2465585	ARCCEN	Seq_51	5936923	7784847	Yes
168	-	AMPCIT	ScC7KKH_1922	356856	690663	AMPCIT	ScC7KKH_6651	3196169	3549599
135	-	AMPCIT	ScC7KKH_1814	560995	2048943	AMPCIT	ScC7KKH_2157	2527887	3077883
348	+	AMPCIT	ScC7KKH_3020	3252	1800695	ARCCEN	Seq_70	8979812	10727099	Yes
145	+	AMPCIT	ScC7KKH_1814	3496446	3911104	AMPCIT	ScC7KKH_4513	73358	1428772
49	-	AMPCIT	ScC7KKH_1119	6539765	8198069	ARCCEN	Seq_15	722437	2103094
789	-	AMPCIT	ScC7KKH_5711	1735711	2526271	ARCCEN	Seq_50	2200090	2693651
178	+	AMPCIT	ScC7KKH_2107	1	1390714	ARCCEN	Seq_246	2	1344299	Yes
124	-	AMPCIT	ScC7KKH_1714	56250	2965893	ARCCEN	Seq_49	2609877	5530904	Yes
772	+	AMPCIT	ScC7KKH_561	73288	2114658	ARCCEN	Seq_28	74746	1980677	Yes
627	-	AMPCIT	ScC7KKH_4730	1083879	1619938	ARCCEN	Seq_209	28924	566552	Yes
993	-	AMPCIT	ScC7KKH_980	1	477177	ARCCEN	Seq_38	2405541	2922898	Yes
715	+	AMPCIT	ScC7KKH_5195	439722	1315538	ARCCEN	Seq_99	2414493	3421316
0	-	AMPCIT	ScC7KKH_1017	2495	363118	ARCCEN	Seq_244	662871	956492	Yes
23	+	AMPCIT	ScC7KKH_1104	4293401	4882172	AMPCIT	ScC7KKH_3491	1982323	2993019
364	-	AMPCIT	ScC7KKH_3300	11624460	11903922	ARCCEN	Seq_19	6533844	6914468
388	-	AMPCIT	ScC7KKH_3426	5423233	5679459	ARCCEN	Seq_138	1951749	2214265
653	-	AMPCIT	ScC7KKH_4832	848679	1044763	ARCCEN	Seq_248	69901	325340
950	-	AMPCIT	ScC7KKH_778	5017613	6463092	ARCCEN	Seq_68	2392998	3842855	Yes
1025	+	ARCCEN	Seq_15	1326207	2028233	ARCCEN	Seq_9	129646	2218498
509	+	AMPCIT	ScC7KKH_3977	10021	1483584	ARCCEN	Seq_244	1034808	2507764	Yes
1015	-	ARCCEN	Seq_138	1951749	2306125	ARCCEN	Seq_63	1952349	2236489
367	-	AMPCIT	ScC7KKH_3300	6910161	7687579	ARCCEN	Seq_30	207317	747484
976	+	AMPCIT	ScC7KKH_941	2372922	3030493	ARCCEN	Seq_137	45725	846605
716	-	AMPCIT	ScC7KKH_522	440118	1329661	AMPCIT	ScC7KKH_628	73449	985500
940	-	AMPCIT	ScC7KKH_736	2440969	3017569	ARCCEN	Seq_8	390102	994163	Yes
485	+	AMPCIT	ScC7KKH_3818	8543	897402	ARCCEN	Seq_115	4902619	5776101	Yes
685	-	AMPCIT	ScC7KKH_4937	1455517	1677085	ARCCEN	Seq_24	2925651	3184427
743	-	AMPCIT	ScC7KKH_5349	9359587	10687815	ARCCEN	Seq_181	5388	559359
778	-	AMPCIT	ScC7KKH_5639	1216	1374882	ARCCEN	Seq_105	254	1291351	Yes
21	+	AMPCIT	ScC7KKH_1099	188704	353081	ARCCEN	Seq_80	4158451	4636478
523	-	AMPCIT	ScC7KKH_40	291078	647405	AMPCIT	ScC7KKH_868	1781828	2534096
720	+	AMPCIT	ScC7KKH_522	2288043	4158092	ARCCEN	Seq_52	14400	1867985	Yes
460	+	AMPCIT	ScC7KKH_3625	2063508	2236438	ARCCEN	Seq_6	1214493	1404406
324	-	AMPCIT	ScC7KKH_2917	960404	1593903	ARCCEN	Seq_103	328873	1079229
453	+	AMPCIT	ScC7KKH_3625	124088	354564	ARCCEN	Seq_167	1660834	2148341
723	+	AMPCIT	ScC7KKH_5226	3901541	4386129	AMPCIT	ScC7KKH_5349	4577791	5415626
244	-	AMPCIT	ScC7KKH_2395	12358	449090	ARCCEN	Seq_27	8892	442892	Yes
637	+	AMPCIT	ScC7KKH_4802	748945	1527147	ARCCEN	Seq_87	2540318	3329601	Yes
351	+	AMPCIT	ScC7KKH_3113	251671	693980	ARCCEN	Seq_187	30178	490384	Yes
1040	-	ARCCEN	Seq_212	2610962	2858437	ARCCEN	Seq_34	350803	961061
595	-	AMPCIT	ScC7KKH_433	2882	426313	ARCCEN	Seq_254	134169	572904	Yes
488	+	AMPCIT	ScC7KKH_3845	982458	1840930	AMPCIT	ScC7KKH_778	1239063	1714012
752	-	AMPCIT	ScC7KKH_5358	527635	1136157	ARCCEN	Seq_295	97735	687463	Yes
1012	-	ARCCEN	Seq_136	4710419	4816016	ARCCEN	Seq_63	151402	281199
835	-	AMPCIT	ScC7KKH_6106	1116432	1386985	ARCCEN	Seq_244	2085014	2507764
379	+	AMPCIT	ScC7KKH_3426	5423233	5679459	AMPCIT	ScC7KKH_4486	458591	727348
1032	+	ARCCEN	Seq_186	472977	1335377	ARCCEN	Seq_99	1923295	2086290
113	+	AMPCIT	ScC7KKH_1685	5347510	5907874	AMPCIT	ScC7KKH_781	2985107	3321849
901	-	AMPCIT	ScC7KKH_6626	3111010	3673384	ARCCEN	Seq_184	441603	1954820
1035	+	ARCCEN	Seq_19	4199931	4676365	ARCCEN	Seq_26	7111872	7925505
152	-	AMPCIT	ScC7KKH_1814	3520668	4528158	AMPCIT	ScC7KKH_5711	2134044	4939108
342	-	AMPCIT	ScC7KKH_2991	639418	1206360	ARCCEN	Seq_80	1559333	2371486
452	-	AMPCIT	ScC7KKH_3625	1919389	2544965	AMPCIT	ScC7KKH_781	3823772	4267200
862	-	AMPCIT	ScC7KKH_628	132195	1263880	ARCCEN	Seq_27	6909465	7264567
295	+	AMPCIT	ScC7KKH_275	3414	776784	AMPCIT	ScC7KKH_2917	960404	1593903
579	-	AMPCIT	ScC7KKH_4207	3763986	5630298	ARCCEN	Seq_175	4237500	6073973
341	-	AMPCIT	ScC7KKH_2991	1437091	3590334	ARCCEN	Seq_50	3334976	5498548	Yes
1056	-	ARCCEN	Seq_325	279461	1138142	ARCCEN	Seq_72	2294052	2683611
535	-	AMPCIT	ScC7KKH_4049	199943	3933008	ARCCEN	Seq_35	6166	3873836	Yes
77	-	AMPCIT	ScC7KKH_1402	46010	374233	ARCCEN	Seq_323	13912	292584	Yes
683	-	AMPCIT	ScC7KKH_4937	1581698	2316390	ARCCEN	Seq_198	41762	829458	Yes
541	+	AMPCIT	ScC7KKH_4082	17835	778381	ARCCEN	Seq_95	323434	1117492	Yes
64	+	AMPCIT	ScC7KKH_1238	8996	396458	ARCCEN	Seq_156	615012	1431310	Yes
765	+	AMPCIT	ScC7KKH_5542	315830	1332884	ARCCEN	Seq_51	3670391	5431140	Yes
881	-	AMPCIT	ScC7KKH_6545	279283	956967	ARCCEN	Seq_91	1302971	1886794	Yes
312	-	AMPCIT	ScC7KKH_2854	3482	6197428	ARCCEN	Seq_159	43746	6256525	Yes
897	+	AMPCIT	ScC7KKH_6614	1824176	2236445	ARCCEN	Seq_212	2710907	2930938
45	+	AMPCIT	ScC7KKH_1119	4417745	4538544	AMPCIT	ScC7KKH_5751	276184	647073
405	+	AMPCIT	ScC7KKH_3477	7627	1568127	AMPCIT	ScC7KKH_3884	121211	900401
507	+	AMPCIT	ScC7KKH_396	5903	409445	ARCCEN	Seq_315	1300151	1653735	Yes
237	+	AMPCIT	ScC7KKH_2359	6046042	6558438	ARCCEN	Seq_367	9371	492299	Yes
1002	-	ARCCEN	Seq_115	858693	1014557	ARCCEN	Seq_24	2567465	2855588
370	-	AMPCIT	ScC7KKH_331	3227071	3402963	AMPCIT	ScC7KKH_4937	2617407	2828004
309	-	AMPCIT	ScC7KKH_2854	1208699	1496271	ARCCEN	Seq_119	671402	1236039
567	+	AMPCIT	ScC7KKH_4207	11832314	12156843	AMPCIT	ScC7KKH_4563	2408298	2820822
416	-	AMPCIT	ScC7KKH_3477	2858088	3242290	ARCCEN	Seq_5	1969147	2334538	Yes
100	-	AMPCIT	ScC7KKH_1536	2856	901656	ARCCEN	Seq_150	304247	1260603	Yes
380	+	AMPCIT	ScC7KKH_3426	5076012	5308261	AMPCIT	ScC7KKH_4486	2627126	2939830
914	-	AMPCIT	ScC7KKH_6646	84583	1584818	ARCCEN	Seq_108	109913	1605906	Yes
300	+	AMPCIT	ScC7KKH_2787	26620	1108084	ARCCEN	Seq_51	714375	1806464	Yes
965	+	AMPCIT	ScC7KKH_868	3928267	4368796	ARCCEN	Seq_122	1173739	1692087
824	+	AMPCIT	ScC7KKH_6053	61464	1166436	ARCCEN	Seq_11	7429339	8386121	Yes
120	+	AMPCIT	ScC7KKH_1685	1304093	1671216	ARCCEN	Seq_154	2331932	2798287
286	-	AMPCIT	ScC7KKH_2696	285990	893013	ARCCEN	Seq_8	995112	1570597	Yes
800	-	AMPCIT	ScC7KKH_5830	33302	1302969	ARCCEN	Seq_183	1652326	3411013	Yes
254	+	AMPCIT	ScC7KKH_2461	169814	242291	ARCCEN	Seq_14692	17020	90049
392	-	AMPCIT	ScC7KKH_3426	2943996	3106669	ARCCEN	Seq_255	286880	739005
496	+	AMPCIT	ScC7KKH_3877	44320	824574	ARCCEN	Seq_134	3450705	4198976	Yes
605	-	AMPCIT	ScC7KKH_4407	75747	1504832	ARCCEN	Seq_171	6183	1478922	Yes
607	+	AMPCIT	ScC7KKH_4418	69200	768386	ARCCEN	Seq_63	4702808	5492776	Yes
813	-	AMPCIT	ScC7KKH_6011	210082	1939787	ARCCEN	Seq_183	252380	1726324
42	-	AMPCIT	ScC7KKH_1119	3724896	4393038	AMPCIT	ScC7KKH_3399	94831	484339
644	-	AMPCIT	ScC7KKH_4828	2792	1875875	ARCCEN	Seq_160	5708	1986453	Yes
759	+	AMPCIT	ScC7KKH_5487	3567	537481	ARCCEN	Seq_189	2823	498290	Yes
851	+	AMPCIT	ScC7KKH_6208	863545	1778716	ARCCEN	Seq_128	226439	1116549	Yes
399	-	AMPCIT	ScC7KKH_3444	2129	1184162	ARCCEN	Seq_214	5835	1173601	Yes
235	-	AMPCIT	ScC7KKH_2359	15457	1387049	ARCCEN	Seq_262	36633	1349139	Yes
694	-	AMPCIT	ScC7KKH_5024	78584	331977	ARCCEN	Seq_405	318	113261	Yes
436	+	AMPCIT	ScC7KKH_3612	30699	242603	ARCCEN	Seq_319	650474	847221
94	+	AMPCIT	ScC7KKH_1509	5729837	10362927	ARCCEN	Seq_22	9457	4565911	Yes
213	-	AMPCIT	ScC7KKH_2169	2712890	4059990	ARCCEN	Seq_77	1435650	2781386	Yes
816	+	AMPCIT	ScC7KKH_6025	894	131787	ARCCEN	Seq_70	24152	154336	Yes
568	-	AMPCIT	ScC7KKH_4207	740823	1220098	AMPCIT	ScC7KKH_4928	2716301	3601013
1062	-	ARCCEN	Seq_52	34802	1071665	ARCCEN	Seq_6	228082	1232839
265	-	AMPCIT	ScC7KKH_2535	1083755	2117790	ARCCEN	Seq_86	10426	1103381	Yes
296	-	AMPCIT	ScC7KKH_275	3414	1108511	ARCCEN	Seq_103	1977	1079229	Yes
791	+	AMPCIT	ScC7KKH_5751	117710	609674	ARCCEN	Seq_225	25484	513449	Yes
171	-	AMPCIT	ScC7KKH_1953	1497	887893	ARCCEN	Seq_95	5230223	6104844	Yes
386	+	AMPCIT	ScC7KKH_3426	3219954	3949329	ARCCEN	Seq_136	4762352	5011514
916	+	AMPCIT	ScC7KKH_6646	1702898	4207979	ARCCEN	Seq_25	28922	2476812	Yes
445	+	AMPCIT	ScC7KKH_3625	2672712	3283623	AMPCIT	ScC7KKH_522	2998000	3399745
200	+	AMPCIT	ScC7KKH_2162	21785	1070512	ARCCEN	Seq_44	25006	1080668	Yes
329	+	AMPCIT	ScC7KKH_2943	33898	1028519	ARCCEN	Seq_201	30128	972634	Yes
525	+	AMPCIT	ScC7KKH_40	6175	2945327	ARCCEN	Seq_238	167238	3104938	Yes
27	+	AMPCIT	ScC7KKH_1104	6228776	6967166	AMPCIT	ScC7KKH_4802	2835548	3403063
787	+	AMPCIT	ScC7KKH_5711	1679269	3896683	ARCCEN	Seq_33	339885	2531871	Yes
161	-	AMPCIT	ScC7KKH_1814	3238332	3911104	ARCCEN	Seq_58	53818	2347565
582	-	AMPCIT	ScC7KKH_4207	3192120	3471480	ARCCEN	Seq_3	1480941	1832271
109	+	AMPCIT	ScC7KKH_1685	5663249	5907874	AMPCIT	ScC7KKH_5504	198819	1099931
557	-	AMPCIT	ScC7KKH_414	5191627	5811116	AMPCIT	ScC7KKH_781	1095622	1650408
718	+	AMPCIT	ScC7KKH_522	1359848	2099018	ARCCEN	Seq_147	1269438	1783052
441	-	AMPCIT	ScC7KKH_3612	4998290	5183145	ARCCEN	Seq_61	18544	183359	Yes
868	+	AMPCIT	ScC7KKH_6337	29539	476386	ARCCEN	Seq_99	3437664	3952584
672	-	AMPCIT	ScC7KKH_4915	2014	1893386	ARCCEN	Seq_27	842799	2820733	Yes
769	-	AMPCIT	ScC7KKH_561	1629723	2510821	AMPCIT	ScC7KKH_941	3884155	5036750
275	-	AMPCIT	ScC7KKH_2615	10318	511825	ARCCEN	Seq_253	20206	520374	Yes
983	+	AMPCIT	ScC7KKH_944	2686145	3226419	ARCCEN	Seq_132	207040	493368
803	+	AMPCIT	ScC7KKH_591	3265814	6988562	ARCCEN	Seq_100	6002	3717351	Yes
197	+	AMPCIT	ScC7KKH_2157	407248	481690	ARCCEN	Seq_27	7996765	8073634	Yes
853	+	AMPCIT	ScC7KKH_628	1776869	2230289	AMPCIT	ScC7KKH_6626	3006685	3294720
751	-	AMPCIT	ScC7KKH_5358	245339	483047	ARCCEN	Seq_180	46281	277873	Yes
60	+	AMPCIT	ScC7KKH_1147	2586748	5784147	ARCCEN	Seq_3	8897	3117848	Yes
1067	-	ARCCEN	Seq_84	2257493	2536382	ARCCEN	Seq_99	5925084	6065530
691	+	AMPCIT	ScC7KKH_4985	616	600328	ARCCEN	Seq_363	31777	493623	Yes
346	-	AMPCIT	ScC7KKH_3014	247793	2254771	ARCCEN	Seq_139	973136	3095317	Yes
911	-	AMPCIT	ScC7KKH_6639	25906	819893	ARCCEN	Seq_27	580316	677715
427	+	AMPCIT	ScC7KKH_3544	4631561	5144857	ARCCEN	Seq_360	16316	480036	Yes
677	+	AMPCIT	ScC7KKH_4928	6500	1632761	ARCCEN	Seq_46	1685611	3287815	Yes
907	-	AMPCIT	ScC7KKH_6632	593600	1632763	AMPCIT	ScC7KKH_944	699779	2258266
82	-	AMPCIT	ScC7KKH_1501	2939505	3887006	ARCCEN	Seq_154	1374315	2288585
650	-	AMPCIT	ScC7KKH_4832	2511672	2965551	ARCCEN	Seq_139	724326	913080
590	+	AMPCIT	ScC7KKH_4224	2639805	3926101	ARCCEN	Seq_71	420100	1698135	Yes
895	-	AMPCIT	ScC7KKH_6597	13180	438652	ARCCEN	Seq_17	21968	475096	Yes
69	+	AMPCIT	ScC7KKH_1356	279658	1273524	AMPCIT	ScC7KKH_4224	51477	2449971
664	-	AMPCIT	ScC7KKH_484	3931312	4434070	ARCCEN	Seq_292	654631	1153780
224	+	AMPCIT	ScC7KKH_2263	65370	1039881	ARCCEN	Seq_139	5881	1112787	Yes
79	-	AMPCIT	ScC7KKH_1463	819930	1542467	ARCCEN	Seq_8	2237817	2933443	Yes
617	-	AMPCIT	ScC7KKH_4550	71737	231847	ARCCEN	Seq_17357	1	155755	Yes
352	+	AMPCIT	ScC7KKH_3124	41226	382307	ARCCEN	Seq_229	15988	379484	Yes
1006	+	ARCCEN	Seq_13	928418	1171778	ARCCEN	Seq_70	1547985	2381485
126	+	AMPCIT	ScC7KKH_1740	390338	597296	ARCCEN	Seq_370	42	217440	Yes
1034	-	ARCCEN	Seq_19	4403740	4922762	ARCCEN	Seq_215	188166	1654775
251	+	AMPCIT	ScC7KKH_2461	176535	469976	AMPCIT	ScC7KKH_6626	872137	964979
426	-	AMPCIT	ScC7KKH_3544	1500051	2024173	ARCCEN	Seq_316	32874	547666	Yes
369	-	AMPCIT	ScC7KKH_3300	28325	7557697	ARCCEN	Seq_82	1046	7524553	Yes
996	-	ARCCEN	Seq_100	1572906	2197098	ARCCEN	Seq_234	598875	1295027
279	-	AMPCIT	ScC7KKH_2632	21168	647867	ARCCEN	Seq_402	8119	218141	Yes
651	-	AMPCIT	ScC7KKH_4832	1094303	2854027	ARCCEN	Seq_234	1579	1782929	Yes
176	+	AMPCIT	ScC7KKH_2056	148869	762435	ARCCEN	Seq_13183	3647	106493
956	-	AMPCIT	ScC7KKH_781	1828958	1903962	ARCCEN	Seq_159	5949439	6071718
483	+	AMPCIT	ScC7KKH_3779	35828	1407120	ARCCEN	Seq_13	1991383	3651530	Yes
498	+	AMPCIT	ScC7KKH_3877	840661	1035517	ARCCEN	Seq_486	5286	166058	Yes
629	+	AMPCIT	ScC7KKH_4747	142030	919876	ARCCEN	Seq_239	66601	836702	Yes
947	-	AMPCIT	ScC7KKH_778	80828	2736138	ARCCEN	Seq_170	4679	2685869	Yes
256	-	AMPCIT	ScC7KKH_2461	217987	573173	ARCCEN	Seq_319	81865	224598
372	+	AMPCIT	ScC7KKH_3399	3174360	4800871	AMPCIT	ScC7KKH_4330	1027125	1712043
920	-	AMPCIT	ScC7KKH_6651	4123200	5033052	AMPCIT	ScC7KKH_868	2784891	4027337
428	+	AMPCIT	ScC7KKH_3612	4655513	4720435	AMPCIT	ScC7KKH_3707	2070623	2707883
887	-	AMPCIT	ScC7KKH_6558	1132665	3155751	AMPCIT	ScC7KKH_956	477261	1005902
99	-	AMPCIT	ScC7KKH_1536	1543045	2566575	AMPCIT	ScC7KKH_778	116009	1166898
72	+	AMPCIT	ScC7KKH_1356	3913699	4827059	ARCCEN	Seq_298	536	894520	Yes
500	-	AMPCIT	ScC7KKH_3884	173787	1007540	ARCCEN	Seq_112	14961	836663	Yes
869	+	AMPCIT	ScC7KKH_6414	411038	964605	ARCCEN	Seq_233	258730	836582	Yes
790	-	AMPCIT	ScC7KKH_5745	16806	137998	ARCCEN	Seq_85	2443	126396	Yes
533	+	AMPCIT	ScC7KKH_4049	289353	633930	ARCCEN	Seq_243	10843	283685	Yes
918	-	AMPCIT	ScC7KKH_6646	3538609	4431721	ARCCEN	Seq_39	2327593	4188253
1053	+	ARCCEN	Seq_293	1368638	1745095	ARCCEN	Seq_319	112924	645371
414	-	AMPCIT	ScC7KKH_3477	2975991	3776853	ARCCEN	Seq_27	2530208	3111966
462	+	AMPCIT	ScC7KKH_3625	758032	1067845	ARCCEN	Seq_93	2326276	2783022
1014	+	ARCCEN	Seq_137	45725	390548	ARCCEN	Seq_286	1332149	1414393
843	+	AMPCIT	ScC7KKH_6172	404850	839520	ARCCEN	Seq_203	946727	1173507
263	+	AMPCIT	ScC7KKH_2535	852487	1187299	ARCCEN	Seq_222	20969	782367
632	+	AMPCIT	ScC7KKH_4802	2588166	3035734	AMPCIT	ScC7KKH_5082	2444976	3190297
394	-	AMPCIT	ScC7KKH_3426	4774456	5308261	ARCCEN	Seq_6	1365460	1775529
991	-	AMPCIT	ScC7KKH_956	358813	1064684	ARCCEN	Seq_176	149773	1557613	Yes
514	-	AMPCIT	ScC7KKH_399	71004	983407	ARCCEN	Seq_318	21287	995005	Yes
610	-	AMPCIT	ScC7KKH_4486	22813	2655205	ARCCEN	Seq_138	20971	2650894	Yes
725	-	AMPCIT	ScC7KKH_5226	6656666	7497175	AMPCIT	ScC7KKH_887	2339464	2921384
931	-	AMPCIT	ScC7KKH_6701	2448	485077	ARCCEN	Seq_283	2312	450022	Yes
513	+	AMPCIT	ScC7KKH_3981	363549	1068452	ARCCEN	Seq_296	6243	688261	Yes
615	-	AMPCIT	ScC7KKH_4513	6882101	7201086	AMPCIT	ScC7KKH_6651	2102480	2781995
50	+	AMPCIT	ScC7KKH_1119	4417745	4485324	ARCCEN	Seq_225	39158	469176
476	+	AMPCIT	ScC7KKH_3754	1164	3305451	ARCCEN	Seq_14	1554200	4887021	Yes
797	-	AMPCIT	ScC7KKH_5779	143687	379010	ARCCEN	Seq_264	1392	243705	Yes
293	+	AMPCIT	ScC7KKH_2729	2199418	2616117	ARCCEN	Seq_293	1373030	1568378
967	-	AMPCIT	ScC7KKH_868	2996603	4017782	ARCCEN	Seq_56	5072376	6283226
322	-	AMPCIT	ScC7KKH_2879	2367791	3204306	ARCCEN	Seq_65	5924	840829	Yes
645	-	AMPCIT	ScC7KKH_4832	806872	994377	AMPCIT	ScC7KKH_5349	2835511	3217994
469	-	AMPCIT	ScC7KKH_3707	1727429	2080290	AMPCIT	ScC7KKH_781	3296137	3364026
635	+	AMPCIT	ScC7KKH_4802	3948274	5091794	ARCCEN	Seq_115	26188	1050598	Yes
575	+	AMPCIT	ScC7KKH_4207	10909423	13603725	ARCCEN	Seq_104	4571	2689299	Yes
1039	+	ARCCEN	Seq_203	154942	945159	ARCCEN	Seq_49	1879180	4068871
979	+	AMPCIT	ScC7KKH_941	3327061	5576233	ARCCEN	Seq_42	8739	2065487	Yes
709	-	AMPCIT	ScC7KKH_5133	97512	657276	ARCCEN	Seq_366	1564	487166	Yes
1005	-	ARCCEN	Seq_13	45051	892348	ARCCEN	Seq_147	1269438	1938082
28	+	AMPCIT	ScC7KKH_1104	2582290	2996241	AMPCIT	ScC7KKH_4937	2642098	3960521
40	-	AMPCIT	ScC7KKH_1119	5899306	6548088	AMPCIT	ScC7KKH_1814	3299729	3686738
310	-	AMPCIT	ScC7KKH_2854	2294219	3719478	ARCCEN	Seq_134	2037339	2446391
192	-	AMPCIT	ScC7KKH_2157	3527626	4024295	AMPCIT	ScC7KKH_5711	1706780	2526271
589	+	AMPCIT	ScC7KKH_4224	2344920	2610370	ARCCEN	Seq_63	4342782	4616992	Yes
215	-	AMPCIT	ScC7KKH_2231	4107	533565	AMPCIT	ScC7KKH_2917	3110	895419
699	+	AMPCIT	ScC7KKH_5082	5212246	7754381	ARCCEN	Seq_167	201812	2266249	Yes
687	-	AMPCIT	ScC7KKH_4937	2320566	4187611	ARCCEN	Seq_98	29203	1748694	Yes
960	-	AMPCIT	ScC7KKH_781	2083284	2719676	ARCCEN	Seq_95	683029	3551468
818	-	AMPCIT	ScC7KKH_6035	366373	844680	ARCCEN	Seq_230	37399	442995	Yes
150	-	AMPCIT	ScC7KKH_1814	2865976	3880653	AMPCIT	ScC7KKH_5508	30127	578909
1038	+	ARCCEN	Seq_20	434858	1424659	ARCCEN	Seq_243	1975225	2919620
245	+	AMPCIT	ScC7KKH_2395	1270682	3069119	ARCCEN	Seq_49	941073	2132029
267	-	AMPCIT	ScC7KKH_259	3966738	4276454	AMPCIT	ScC7KKH_414	1404576	2337724
543	-	AMPCIT	ScC7KKH_4082	780823	1999380	ARCCEN	Seq_95	1364287	2624345	Yes
826	+	AMPCIT	ScC7KKH_6065	598215	964707	ARCCEN	Seq_271	23668	357303	Yes
354	-	AMPCIT	ScC7KKH_3205	283028	554342	ARCCEN	Seq_361	2539	264611	Yes
1064	+	ARCCEN	Seq_72	763586	1644749	ARCCEN	Seq_85	1656081	1834880
757	+	AMPCIT	ScC7KKH_5476	3008303	3454159	ARCCEN	Seq_371	9449	414481	Yes
332	-	AMPCIT	ScC7KKH_2989	1232752	1363312	AMPCIT	ScC7KKH_5133	559894	1741741
9	-	AMPCIT	ScC7KKH_106	4278422	5313949	ARCCEN	Seq_37	3613	1031400	Yes
34	-	AMPCIT	ScC7KKH_1104	1571512	5722518	ARCCEN	Seq_26	724	4173523	Yes
745	-	AMPCIT	ScC7KKH_5349	2760459	3713420	ARCCEN	Seq_31	1636	915153	Yes
603	-	AMPCIT	ScC7KKH_4399	553114	608427	ARCCEN	Seq_19111	354	53431	Yes
90	+	AMPCIT	ScC7KKH_1509	45922	1242523	AMPCIT	ScC7KKH_5508	259241	1143509
565	-	AMPCIT	ScC7KKH_414	7585	483582	ARCCEN	Seq_51	43860	828295	Yes
620	+	AMPCIT	ScC7KKH_4563	2055008	2319704	ARCCEN	Seq_39	5252374	5624467
850	-	AMPCIT	ScC7KKH_6204	33193	585357	ARCCEN	Seq_17	536068	1197139	Yes
1045	-	ARCCEN	Seq_23	49727	605018	ARCCEN	Seq_27	5125399	5321634
891	-	AMPCIT	ScC7KKH_6572	175471	1214055	ARCCEN	Seq_226	44903	1121560	Yes
937	-	AMPCIT	ScC7KKH_72	84074	201173	ARCCEN	Seq_13705	2633	139379	Yes
1004	-	ARCCEN	Seq_122	3737069	4185574	ARCCEN	Seq_56	3815937	3920254
16	+	AMPCIT	ScC7KKH_1065	1758189	2289371	ARCCEN	Seq_36	296465	2242918
730	+	AMPCIT	ScC7KKH_5226	4596514	5204501	ARCCEN	Seq_93	14551	668438
921	+	AMPCIT	ScC7KKH_6651	7556326	8101186	ARCCEN	Seq_122	4181495	4984230
233	+	AMPCIT	ScC7KKH_2359	6384050	6913639	ARCCEN	Seq_162	875273	1212073
1013	-	ARCCEN	Seq_136	1122588	2459589	ARCCEN	Seq_96	380117	1849244
368	+	AMPCIT	ScC7KKH_3300	3838336	4529161	ARCCEN	Seq_82	2351673	4210217
316	+	AMPCIT	ScC7KKH_2854	6151411	7275794	ARCCEN	Seq_222	20969	1950582
994	+	ARCCEN	Seq_1	6543232	7694827	ARCCEN	Seq_122	1173739	2538326
611	+	AMPCIT	ScC7KKH_4486	1552868	1976096	ARCCEN	Seq_234	1489863	1778903
849	-	AMPCIT	ScC7KKH_6195	3202782	5806251	ARCCEN	Seq_43	96134	2658066	Yes
11	-	AMPCIT	ScC7KKH_1065	1319743	2035685	AMPCIT	ScC7KKH_1104	8365256	9159954
492	-	AMPCIT	ScC7KKH_3845	4486	387933	ARCCEN	Seq_71	4714	401543	Yes
208	-	AMPCIT	ScC7KKH_2169	5563006	5916451	ARCCEN	Seq_236	1137391	1485042	Yes
511	+	AMPCIT	ScC7KKH_3977	1886960	2542824	ARCCEN	Seq_334	1222	680643	Yes
842	-	AMPCIT	ScC7KKH_6154	106296	269849	ARCCEN	Seq_309	42209	215167	Yes
93	-	AMPCIT	ScC7KKH_1509	45922	902902	ARCCEN	Seq_14630	2270	170067	Yes
899	-	AMPCIT	ScC7KKH_6614	1488199	2426151	ARCCEN	Seq_34	82454	1016974	Yes
292	-	AMPCIT	ScC7KKH_2729	193381	2123899	ARCCEN	Seq_181	5388	1540563	Yes
291	+	AMPCIT	ScC7KKH_2729	1699975	2123899	ARCCEN	Seq_145	546151	993811
374	+	AMPCIT	ScC7KKH_3425	38222	505551	ARCCEN	Seq_216	48140	607653	Yes
199	+	AMPCIT	ScC7KKH_2157	1361490	4587930	ARCCEN	Seq_50	20495	3255067	Yes
114	-	AMPCIT	ScC7KKH_1685	4978599	5676113	AMPCIT	ScC7KKH_781	1856716	2566857
429	+	AMPCIT	ScC7KKH_3612	810339	1334100	AMPCIT	ScC7KKH_4832	4064995	4882907
409	-	AMPCIT	ScC7KKH_3477	50729	1507749	AMPCIT	ScC7KKH_6626	1579512	2288305
73	-	AMPCIT	ScC7KKH_1356	1593847	3907745	ARCCEN	Seq_313	1962	2304613	Yes
67	+	AMPCIT	ScC7KKH_1305	11999	230235	ARCCEN	Seq_273	815942	1040453	Yes
241	+	AMPCIT	ScC7KKH_238	1	2539606	ARCCEN	Seq_18	2668231	5177607	Yes
795	-	AMPCIT	ScC7KKH_5778	416365	1849257	ARCCEN	Seq_46	188979	1646383	Yes
812	-	AMPCIT	ScC7KKH_6011	512172	1732847	ARCCEN	Seq_175	5050908	5247223
489	+	AMPCIT	ScC7KKH_3845	890073	1840930	AMPCIT	ScC7KKH_887	182409	630527
585	-	AMPCIT	ScC7KKH_4207	8869962	10895892	ARCCEN	Seq_79	3052	1969877	Yes
794	-	AMPCIT	ScC7KKH_5778	2092190	5011170	ARCCEN	Seq_105	1247109	4188944	Yes
327	-	AMPCIT	ScC7KKH_2917	3110	1823141	ARCCEN	Seq_99	13078	1750464	Yes
944	+	AMPCIT	ScC7KKH_772	18922	307774	ARCCEN	Seq_143	7543	282311	Yes
674	+	AMPCIT	ScC7KKH_4928	251077	1330108	AMPCIT	ScC7KKH_6106	2138532	3250786
732	-	AMPCIT	ScC7KKH_5247	1749	463759	ARCCEN	Seq_93	2326276	2783022	Yes
280	+	AMPCIT	ScC7KKH_2636	787	386590	ARCCEN	Seq_167	2268214	2660080	Yes
957	+	AMPCIT	ScC7KKH_781	2342338	2562107	ARCCEN	Seq_162	2516	171313
273	+	AMPCIT	ScC7KKH_259	2851698	3309033	ARCCEN	Seq_49	814706	1404783
471	+	AMPCIT	ScC7KKH_3707	2653175	5664984	ARCCEN	Seq_280	25597	3040071	Yes
622	+	AMPCIT	ScC7KKH_4614	2907	722694	ARCCEN	Seq_242	4034	674734	Yes
970	-	AMPCIT	ScC7KKH_887	5018812	5935102	ARCCEN	Seq_299	11770	889250	Yes
24	+	AMPCIT	ScC7KKH_1104	8269844	8908897	AMPCIT	ScC7KKH_4207	8303607	9205968
104	-	AMPCIT	ScC7KKH_1588	711677	1132811	ARCCEN	Seq_324	751525	1094226	Yes
131	-	AMPCIT	ScC7KKH_1800	1680340	1850194	AMPCIT	ScC7KKH_2165	4188981	4537486
502	+	AMPCIT	ScC7KKH_3884	28891	172646	ARCCEN	Seq_400	16	147677	Yes
314	+	AMPCIT	ScC7KKH_2854	379660	887290	ARCCEN	Seq_185	922675	1846991
355	-	AMPCIT	ScC7KKH_3237	1120545	2740549	ARCCEN	Seq_312	19828	2010572	Yes
159	-	AMPCIT	ScC7KKH_1814	3317823	3935423	ARCCEN	Seq_57	240097	1658248
553	+	AMPCIT	ScC7KKH_414	4599832	5098523	AMPCIT	ScC7KKH_4937	2788718	4608536
747	+	AMPCIT	ScC7KKH_5349	5322278	7115286	ARCCEN	Seq_54	3980	1795899	Yes
555	-	AMPCIT	ScC7KKH_414	5613301	6306334	AMPCIT	ScC7KKH_6082	1626069	3735121
1037	-	ARCCEN	Seq_19	2946419	3418377	ARCCEN	Seq_39	3261207	4177892
47	+	AMPCIT	ScC7KKH_1119	5621201	6529424	AMPCIT	ScC7KKH_887	5640198	6469631
37	-	AMPCIT	ScC7KKH_1104	6517920	9225976	ARCCEN	Seq_36	1880	2714031	Yes
1017	+	ARCCEN	Seq_139	605039	1146145	ARCCEN	Seq_40	503592	837186
855	-	AMPCIT	ScC7KKH_628	5753484	6708232	AMPCIT	ScC7KKH_6646	461702	987002
270	+	AMPCIT	ScC7KKH_259	91108	1266631	ARCCEN	Seq_119	22270	1236039	Yes
195	+	AMPCIT	ScC7KKH_2157	3775159	4225432	ARCCEN	Seq_22	1385004	1877599
1057	-	ARCCEN	Seq_33	628308	1184476	ARCCEN	Seq_50	2200090	2526532
538	-	AMPCIT	ScC7KKH_407	1461	1112740	ARCCEN	Seq_172	4249	1078693	Yes
679	-	AMPCIT	ScC7KKH_4937	1416720	1693269	AMPCIT	ScC7KKH_5082	2963074	3251876
680	-	AMPCIT	ScC7KKH_4937	729309	1127477	AMPCIT	ScC7KKH_5476	2401426	3454126
831	-	AMPCIT	ScC7KKH_6082	3243455	4063343	ARCCEN	Seq_68	46695	852514	Yes
521	+	AMPCIT	ScC7KKH_3996	3973916	5932284	ARCCEN	Seq_58	254962	2245586
162	-	AMPCIT	ScC7KKH_1814	3327724	3725304	ARCCEN	Seq_58	1813353	2458261
433	-	AMPCIT	ScC7KKH_3612	3162004	4732748	ARCCEN	Seq_137	179538	1902467	Yes
880	-	AMPCIT	ScC7KKH_6545	84215	270781	ARCCEN	Seq_250	32812	202359	Yes
647	-	AMPCIT	ScC7KKH_4832	4783261	4895118	AMPCIT	ScC7KKH_6543	6038	419004
334	+	AMPCIT	ScC7KKH_299	320038	885815	ARCCEN	Seq_90	24731	555294	Yes
786	-	AMPCIT	ScC7KKH_5711	4172896	6590074	ARCCEN	Seq_281	1174	2481134	Yes
986	+	AMPCIT	ScC7KKH_944	521666	1527866	ARCCEN	Seq_205	7366	772752	Yes
740	+	AMPCIT	ScC7KKH_5349	5284818	5441201	ARCCEN	Seq_139	749906	1317644
1008	+	ARCCEN	Seq_132	324338	2639385	ARCCEN	Seq_55	143188	2811912
1027	+	ARCCEN	Seq_159	99310	1249239	ARCCEN	Seq_185	201796	707742
103	+	AMPCIT	ScC7KKH_1588	34217	1132811	AMPCIT	ScC7KKH_2854	6151357	7354748
201	-	AMPCIT	ScC7KKH_2165	32574	7175168	ARCCEN	Seq_11	1689	7201909	Yes
871	+	AMPCIT	ScC7KKH_6458	98903	821522	ARCCEN	Seq_294	4679	750145	Yes
423	-	AMPCIT	ScC7KKH_3544	1579873	2476423	AMPCIT	ScC7KKH_3612	1223810	1730528
719	-	AMPCIT	ScC7KKH_522	49700	122102	ARCCEN	Seq_18425	3870	122763	Yes
902	+	AMPCIT	ScC7KKH_6626	13292	3917432	ARCCEN	Seq_27	3448682	7381450	Yes
827	+	AMPCIT	ScC7KKH_6066	29799	149992	ARCCEN	Seq_19743	31726	181572	Yes
266	-	AMPCIT	ScC7KKH_2536	6954	366657	ARCCEN	Seq_329	15439	244067	Yes
174	+	AMPCIT	ScC7KKH_1969	1156310	1310471	ARCCEN	Seq_67	993	136296	Yes
820	-	AMPCIT	ScC7KKH_6041	236257	1928511	ARCCEN	Seq_126	32984	1722000	Yes
422	+	AMPCIT	ScC7KKH_3513	5329	177905	ARCCEN	Seq_48	3137895	3301065	Yes
905	-	AMPCIT	ScC7KKH_6626	2860499	3090186	ARCCEN	Seq_74	1375673	2126579
97	-	AMPCIT	ScC7KKH_1509	7254348	10200524	ARCCEN	Seq_68	609424	2590603
41	+	AMPCIT	ScC7KKH_1119	3211317	3352392	AMPCIT	ScC7KKH_3	577214	1308026
668	-	AMPCIT	ScC7KKH_4895	25336	567614	ARCCEN	Seq_319	820041	1370933	Yes
52	-	AMPCIT	ScC7KKH_1119	7608244	8254605	ARCCEN	Seq_75	309215	955721	Yes
688	-	AMPCIT	ScC7KKH_4960	1065574	1818394	ARCCEN	Seq_118	3561432	4336672	Yes
750	-	AMPCIT	ScC7KKH_5358	1226064	2290189	ARCCEN	Seq_109	146149	1193579	Yes
302	-	AMPCIT	ScC7KKH_2820	178914	645291	ARCCEN	Seq_113	272506	507849
774	-	AMPCIT	ScC7KKH_5621	46374	1624020	ARCCEN	Seq_106	311	1559479	Yes
866	-	AMPCIT	ScC7KKH_6306	26614	83795	ARCCEN	Seq_20570	2	60980	Yes
910	+	AMPCIT	ScC7KKH_6639	1095053	1325123	ARCCEN	Seq_260	6292	237181	Yes
693	-	AMPCIT	ScC7KKH_5024	262093	753414	ARCCEN	Seq_193	1897148	2356980	Yes
593	+	AMPCIT	ScC7KKH_4270	219164	616919	ARCCEN	Seq_348	5832	391085	Yes
770	+	AMPCIT	ScC7KKH_561	445840	598043	ARCCEN	Seq_20393	2	93729
188	-	AMPCIT	ScC7KKH_2126	656	349958	ARCCEN	Seq_233	1799250	2148352	Yes
402	+	AMPCIT	ScC7KKH_3460	334891	1043485	ARCCEN	Seq_147	655394	942654
641	+	AMPCIT	ScC7KKH_4826	1511462	3262328	AMPCIT	ScC7KKH_6646	1702898	2226238
893	+	AMPCIT	ScC7KKH_6587	226948	817880	ARCCEN	Seq_44	1319026	1893462	Yes
838	-	AMPCIT	ScC7KKH_6106	85620	3850943	ARCCEN	Seq_99	3389740	7101597	Yes
616	+	AMPCIT	ScC7KKH_4513	73358	7380638	ARCCEN	Seq_92	58549	7348365	Yes
640	+	AMPCIT	ScC7KKH_4826	3014930	3304742	AMPCIT	ScC7KKH_6106	560867	693243
83	-	AMPCIT	ScC7KKH_1501	3872180	4150908	ARCCEN	Seq_170	974990	1148874
804	+	AMPCIT	ScC7KKH_591	13371	3253917	ARCCEN	Seq_136	1696134	5023755	Yes
870	+	AMPCIT	ScC7KKH_6458	1906962	1988648	ARCCEN	Seq_1616	5249	85501	Yes
896	+	AMPCIT	ScC7KKH_6614	25225	1432139	ARCCEN	Seq_19	6316196	7713199	Yes
962	+	AMPCIT	ScC7KKH_805	510128	1441173	ARCCEN	Seq_20	434858	1424659
755	+	AMPCIT	ScC7KKH_5476	2588454	3003088	ARCCEN	Seq_307	1527	372451	Yes
777	-	AMPCIT	ScC7KKH_5623	1601	272716	ARCCEN	Seq_227	1624	317817	Yes
143	-	AMPCIT	ScC7KKH_1814	2894010	3725304	AMPCIT	ScC7KKH_40	587043	1294290
464	-	AMPCIT	ScC7KKH_364	14938	579037	ARCCEN	Seq_275	394	686800	Yes
1051	-	ARCCEN	Seq_27	664689	1512535	ARCCEN	Seq_80	3957822	4636478
6	+	AMPCIT	ScC7KKH_106	378766	1306098	AMPCIT	ScC7KKH_6626	1900611	2973150
562	-	AMPCIT	ScC7KKH_414	4071318	6961627	ARCCEN	Seq_154	12818	2947039	Yes
497	+	AMPCIT	ScC7KKH_3877	951519	2061023	ARCCEN	Seq_134	3963087	5447380	Yes
183	+	AMPCIT	ScC7KKH_2117	203896	970473	ARCCEN	Seq_99	5931178	6125526
518	-	AMPCIT	ScC7KKH_3996	110937	704566	ARCCEN	Seq_258	285099	860320	Yes
439	-	AMPCIT	ScC7KKH_3612	4691133	5020150	ARCCEN	Seq_394	723	410881	Yes
362	-	AMPCIT	ScC7KKH_3300	13177889	14771907	ARCCEN	Seq_144	579576	927077
411	-	AMPCIT	ScC7KKH_3477	843770	1729230	ARCCEN	Seq_23	73766	972999	Yes
169	+	AMPCIT	ScC7KKH_1922	2379	1505095	ARCCEN	Seq_229	407879	1897926	Yes
705	-	AMPCIT	ScC7KKH_5103	1298165	1517278	ARCCEN	Seq_186	472977	1264422
478	-	AMPCIT	ScC7KKH_3754	2387146	3048172	ARCCEN	Seq_51	2193490	3839033
398	-	AMPCIT	ScC7KKH_3442	169034	506734	ARCCEN	Seq_2	183316	527305	Yes
384	+	AMPCIT	ScC7KKH_3426	375409	1516925	ARCCEN	Seq_113	42317	1168149	Yes
836	-	AMPCIT	ScC7KKH_6106	851084	1528873	ARCCEN	Seq_292	1438236	2373850
942	-	AMPCIT	ScC7KKH_757	4470	1879230	ARCCEN	Seq_293	125754	1790556	Yes
955	+	AMPCIT	ScC7KKH_781	866146	1650408	ARCCEN	Seq_154	537124	1597909
407	+	AMPCIT	ScC7KKH_3477	2545991	2876014	AMPCIT	ScC7KKH_6626	1177332	1434126
18	-	AMPCIT	ScC7KKH_1099	188704	267735	AMPCIT	ScC7KKH_1509	1437520	1649775
376	-	AMPCIT	ScC7KKH_3426	2943996	3106669	AMPCIT	ScC7KKH_3763	508068	960410
912	+	AMPCIT	ScC7KKH_6639	182420	1088076	ARCCEN	Seq_339	8092	897699	Yes
785	-	AMPCIT	ScC7KKH_5711	5599290	6178390	ARCCEN	Seq_27	4368091	4615236
599	-	AMPCIT	ScC7KKH_4339	14186	134756	ARCCEN	Seq_14	4833602	5255752	Yes
587	+	AMPCIT	ScC7KKH_4224	8149647	9189623	ARCCEN	Seq_331	12024	876590	Yes
609	-	AMPCIT	ScC7KKH_4486	2771682	4499828	ARCCEN	Seq_131	1132	1574690	Yes
190	-	AMPCIT	ScC7KKH_2157	344596	421466	AMPCIT	ScC7KKH_4224	6966106	7504577
298	-	AMPCIT	ScC7KKH_2773	134287	323139	ARCCEN	Seq_373	8742	216878	Yes
95	+	AMPCIT	ScC7KKH_1509	6559473	7223077	ARCCEN	Seq_27	1212067	1512535
923	+	AMPCIT	ScC7KKH_6651	5590084	6541892	ARCCEN	Seq_159	5380253	5914429
601	-	AMPCIT	ScC7KKH_4351	48319	473031	ARCCEN	Seq_81	37035	462669	Yes
822	+	AMPCIT	ScC7KKH_6046	373	652653	ARCCEN	Seq_193	138759	684837	Yes
231	+	AMPCIT	ScC7KKH_2359	6582647	6913639	ARCCEN	Seq_133	8794	346982	Yes
243	+	AMPCIT	ScC7KKH_2395	628141	2158579	ARCCEN	Seq_222	20969	1613844
779	-	AMPCIT	ScC7KKH_5639	1617130	2260977	ARCCEN	Seq_3	3474592	4112419	Yes
551	-	AMPCIT	ScC7KKH_4097	59287	242648	ARCCEN	Seq_55	2526192	2823451
148	+	AMPCIT	ScC7KKH_1814	3032348	3911104	AMPCIT	ScC7KKH_5349	4660288	5472338
504	-	AMPCIT	ScC7KKH_3901	24711	590545	ARCCEN	Seq_364	79203	330082	Yes
343	-	AMPCIT	ScC7KKH_2991	3659116	3953100	ARCCEN	Seq_93	1306	289215	Yes
753	+	AMPCIT	ScC7KKH_5371	8519	2315819	ARCCEN	Seq_135	39986	2252321	Yes
697	-	AMPCIT	ScC7KKH_5082	2998986	3579814	AMPCIT	ScC7KKH_522	2775524	3414918
981	+	AMPCIT	ScC7KKH_944	4634897	5569059	ARCCEN	Seq_132	728113	2639385
726	-	AMPCIT	ScC7KKH_5226	3322	2955090	ARCCEN	Seq_118	547109	3580972	Yes
857	-	AMPCIT	ScC7KKH_628	5991466	6708232	ARCCEN	Seq_12	4071529	4736525	Yes
106	+	AMPCIT	ScC7KKH_1685	4556857	5199384	AMPCIT	ScC7KKH_2991	1657315	3143941
707	+	AMPCIT	ScC7KKH_5119	1	355616	ARCCEN	Seq_68	879003	1226539	Yes
1010	-	ARCCEN	Seq_136	2904847	3393972	ARCCEN	Seq_57	426576	1658248
157	-	AMPCIT	ScC7KKH_1814	560995	2067571	ARCCEN	Seq_50	1200321	1749079
964	+	AMPCIT	ScC7KKH_868	28615	5898979	ARCCEN	Seq_1	2666251	8577234	Yes
65	+	AMPCIT	ScC7KKH_1273	2052	737530	ARCCEN	Seq_93	291214	1065050	Yes
935	+	AMPCIT	ScC7KKH_6707	139053	441208	ARCCEN	Seq_301	61022	335927	Yes
203	+	AMPCIT	ScC7KKH_2169	1705455	3885141	AMPCIT	ScC7KKH_2729	1571398	2664794
261	-	AMPCIT	ScC7KKH_253	171832	1139142	AMPCIT	ScC7KKH_4207	10730917	11307761
81	+	AMPCIT	ScC7KKH_1501	3872180	4150908	AMPCIT	ScC7KKH_778	1562342	1754085
1023	-	ARCCEN	Seq_148	29016	532603	ARCCEN	Seq_56	4929507	5023549
321	+	AMPCIT	ScC7KKH_2879	759431	1052382	ARCCEN	Seq_355	10945	297417	Yes
86	+	AMPCIT	ScC7KKH_1504	383222	711794	ARCCEN	Seq_213	24012	372145	Yes
624	-	AMPCIT	ScC7KKH_4645	13774	250278	ARCCEN	Seq_351	82018	257328	Yes
792	-	AMPCIT	ScC7KKH_5751	130218	609674	ARCCEN	Seq_59	759646	1207477
371	+	AMPCIT	ScC7KKH_331	20552	6206863	ARCCEN	Seq_70	2608582	8930438	Yes
656	-	AMPCIT	ScC7KKH_4832	4761946	5191878	ARCCEN	Seq_350	60756	488607	Yes
204	-	AMPCIT	ScC7KKH_2169	2185454	4277640	AMPCIT	ScC7KKH_331	1322837	2106110
1041	-	ARCCEN	Seq_218	912817	1362329	ARCCEN	Seq_99	3437664	3952584
435	-	AMPCIT	ScC7KKH_3612	52159	852060	ARCCEN	Seq_248	2415	785268	Yes
814	-	AMPCIT	ScC7KKH_6011	287660	2355240	ARCCEN	Seq_194	1271	2076131	Yes
924	-	AMPCIT	ScC7KKH_6651	4237868	4328312	ARCCEN	Seq_159	3732197	4346253
885	-	AMPCIT	ScC7KKH_6552	52881	2312421	ARCCEN	Seq_85	137362	2370378	Yes
884	+	AMPCIT	ScC7KKH_6552	1516156	2259131	ARCCEN	Seq_85	187670	934409	Yes
339	+	AMPCIT	ScC7KKH_2991	1251	162394	ARCCEN	Seq_213	346528	531037	Yes
228	+	AMPCIT	ScC7KKH_234	36316	456809	ARCCEN	Seq_304	15131	469959	Yes
760	+	AMPCIT	ScC7KKH_5496	34675	1643624	ARCCEN	Seq_115	3258844	4805726	Yes
863	-	AMPCIT	ScC7KKH_628	4580527	5989644	ARCCEN	Seq_310	249641	1050269
749	+	AMPCIT	ScC7KKH_5349	8761312	10492605	ARCCEN	Seq_9	472719	3233211
268	+	AMPCIT	ScC7KKH_259	2624280	3004233	AMPCIT	ScC7KKH_4928	65017	425476
531	+	AMPCIT	ScC7KKH_4049	7691320	8482774	ARCCEN	Seq_13	35403	892348
829	+	AMPCIT	ScC7KKH_6082	709468	3462203	ARCCEN	Seq_1	1042	2967864	Yes
345	-	AMPCIT	ScC7KKH_3	577214	1335623	ARCCEN	Seq_59	2022987	2160535
172	-	AMPCIT	ScC7KKH_1969	17823	1153413	ARCCEN	Seq_146	72	1144417	Yes
596	-	AMPCIT	ScC7KKH_4330	28942	1944202	ARCCEN	Seq_135	2327276	4134643	Yes
223	-	AMPCIT	ScC7KKH_2231	650163	1493125	ARCCEN	Seq_99	1903519	2086290
613	+	AMPCIT	ScC7KKH_4486	368980	724886	ARCCEN	Seq_63	1952349	2236489
721	-	AMPCIT	ScC7KKH_522	2245137	2490889	ARCCEN	Seq_6	1051053	1318272
1043	-	ARCCEN	Seq_22	878864	1588964	ARCCEN	Seq_27	792103	1433224
282	+	AMPCIT	ScC7KKH_2653	364109	816202	ARCCEN	Seq_78	83354	522763	Yes
669	-	AMPCIT	ScC7KKH_490	158062	686789	ARCCEN	Seq_259	241639	697207	Yes
420	-	AMPCIT	ScC7KKH_3491	1982323	2782979	ARCCEN	Seq_26	1080930	1432398
1066	-	ARCCEN	Seq_81	762569	1007736	ARCCEN	Seq_98	1366475	1585334
121	+	AMPCIT	ScC7KKH_1685	4978599	5594477	ARCCEN	Seq_157	497761	846193
639	+	AMPCIT	ScC7KKH_4826	1441380	3578274	AMPCIT	ScC7KKH_522	549783	1340444
952	+	AMPCIT	ScC7KKH_781	2992682	3321849	ARCCEN	Seq_122	259171	747664
989	-	AMPCIT	ScC7KKH_944	1572478	1757599	ARCCEN	Seq_8312	5	179983	Yes
494	-	AMPCIT	ScC7KKH_3856	9614	771072	ARCCEN	Seq_169	1315099	2059743	Yes
487	+	AMPCIT	ScC7KKH_3845	890073	1840930	AMPCIT	ScC7KKH_5349	5185227	5361587
238	+	AMPCIT	ScC7KKH_2359	3906691	4285608	ARCCEN	Seq_386	4722	346968	Yes
873	+	AMPCIT	ScC7KKH_6516	285314	1311603	ARCCEN	Seq_305	184025	1209518	Yes
577	-	AMPCIT	ScC7KKH_4207	5755486	8851154	ARCCEN	Seq_157	16613	3171952	Yes
253	-	AMPCIT	ScC7KKH_2461	177677	627956	ARCCEN	Seq_139	724326	1314280
448	-	AMPCIT	ScC7KKH_3625	1069595	1547174	AMPCIT	ScC7KKH_5688	39613	636452
216	+	AMPCIT	ScC7KKH_2231	519500	1509259	AMPCIT	ScC7KKH_5103	1275188	1517278
852	+	AMPCIT	ScC7KKH_6268	18301	645516	ARCCEN	Seq_88	1826960	2473290	Yes
643	-	AMPCIT	ScC7KKH_4826	3098565	3987360	ARCCEN	Seq_300	44847	947066	Yes
63	-	AMPCIT	ScC7KKH_1237	8235	1259447	ARCCEN	Seq_149	1296760	2527967	Yes
179	+	AMPCIT	ScC7KKH_2117	77133	1964378	AMPCIT	ScC7KKH_6106	625724	1495619
713	-	AMPCIT	ScC7KKH_5195	11285	1283609	ARCCEN	Seq_102	18466	1286467	Yes
676	-	AMPCIT	ScC7KKH_4928	2716301	3591298	ARCCEN	Seq_175	1254192	1673110
277	-	AMPCIT	ScC7KKH_2630	239275	550365	ARCCEN	Seq_204	37765	347547	Yes
879	+	AMPCIT	ScC7KKH_6543	1456819	2153468	ARCCEN	Seq_243	10843	283685
938	+	AMPCIT	ScC7KKH_736	1413695	2241737	ARCCEN	Seq_13	928418	1171778
929	+	AMPCIT	ScC7KKH_6651	8449677	9007997	ARCCEN	Seq_56	3815937	4108953
133	-	AMPCIT	ScC7KKH_1800	1769924	1960882	ARCCEN	Seq_11	2092459	2726183
123	-	AMPCIT	ScC7KKH_1685	5252612	5872879	ARCCEN	Seq_292	1813654	2350526
304	-	AMPCIT	ScC7KKH_2840	5913	480172	AMPCIT	ScC7KKH_4330	987093	1712043
547	-	AMPCIT	ScC7KKH_4097	1272017	2355479	AMPCIT	ScC7KKH_944	3041739	4479389
631	-	AMPCIT	ScC7KKH_4747	1647438	1915796	ARCCEN	Seq_302	21677	307061	Yes
396	+	AMPCIT	ScC7KKH_3426	3340829	6736949	ARCCEN	Seq_63	392	3267029	Yes
258	+	AMPCIT	ScC7KKH_2473	492726	820680	ARCCEN	Seq_341	10935	331490	Yes
482	-	AMPCIT	ScC7KKH_3779	1043401	1379356	AMPCIT	ScC7KKH_944	6013070	6363512
949	+	AMPCIT	ScC7KKH_778	2771477	4566119	ARCCEN	Seq_60	25087	1814487	Yes
499	+	AMPCIT	ScC7KKH_3884	111547	597005	AMPCIT	ScC7KKH_4915	409692	621436
56	-	AMPCIT	ScC7KKH_1119	8668213	9161787	ARCCEN	Seq_97	6783749	7259104	Yes
54	-	AMPCIT	ScC7KKH_1119	5230750	7537633	ARCCEN	Seq_9	5114	3435835	Yes
306	+	AMPCIT	ScC7KKH_2845	151047	760411	ARCCEN	Seq_20	1351127	1947283	Yes
70	+	AMPCIT	ScC7KKH_1356	1998803	3670413	AMPCIT	ScC7KKH_522	471109	800883
1047	+	ARCCEN	Seq_255	286880	739005	ARCCEN	Seq_287	206741	363295
839	-	AMPCIT	ScC7KKH_6106	3263390	3717029	ARCCEN	Seq_99	3524304	3974316	Yes
1055	-	ARCCEN	Seq_317	214311	952160	ARCCEN	Seq_59	2022987	2160535
166	-	AMPCIT	ScC7KKH_1893	1301184	2450160	ARCCEN	Seq_279	48139	1206601	Yes
88	+	AMPCIT	ScC7KKH_1509	3397307	4466133	AMPCIT	ScC7KKH_2991	639418	1206360
1009	+	ARCCEN	Seq_136	4237090	4543560	ARCCEN	Seq_308	144847	351338
30	+	AMPCIT	ScC7KKH_1104	7411559	7615183	ARCCEN	Seq_19651	1122	163953	Yes
141	+	AMPCIT	ScC7KKH_1814	2865976	4214353	AMPCIT	ScC7KKH_40	1009390	1972052
909	+	AMPCIT	ScC7KKH_6632	2533	3839155	ARCCEN	Seq_97	2883446	6742828	Yes
403	-	AMPCIT	ScC7KKH_3460	213335	1043485	ARCCEN	Seq_188	155915	1213175	Yes
466	-	AMPCIT	ScC7KKH_3707	990379	2033136	AMPCIT	ScC7KKH_4207	11237222	11944119
75	+	AMPCIT	ScC7KKH_1372	63140	1373650	ARCCEN	Seq_27	3121294	3296696
134	-	AMPCIT	ScC7KKH_1800	347510	3186775	ARCCEN	Seq_84	6196480	9048716	Yes
618	-	AMPCIT	ScC7KKH_4563	2306952	2743877	AMPCIT	ScC7KKH_778	1447342	1823404
848	+	AMPCIT	ScC7KKH_6195	823153	3276359	ARCCEN	Seq_43	2322940	4425693	Yes
450	-	AMPCIT	ScC7KKH_3625	1887112	2521755	AMPCIT	ScC7KKH_6614	186972	1174987
1060	-	ARCCEN	Seq_50	2460815	3764646	ARCCEN	Seq_56	943340	2288234
703	-	AMPCIT	ScC7KKH_5103	117227	597860	AMPCIT	ScC7KKH_5195	1029042	1251207
900	+	AMPCIT	ScC7KKH_6626	3006685	3150416	ARCCEN	Seq_184	1771194	2005659
318	+	AMPCIT	ScC7KKH_2854	1898359	2802596	ARCCEN	Seq_56	5045380	5265073
972	-	AMPCIT	ScC7KKH_887	3002342	3238710	ARCCEN	Seq_9	5114	390375
473	-	AMPCIT	ScC7KKH_3707	1975393	2366745	ARCCEN	Seq_45	31485	435160	Yes
3	-	AMPCIT	ScC7KKH_106	640459	1373359	AMPCIT	ScC7KKH_40	1076455	1909157
185	+	AMPCIT	ScC7KKH_2120	1279	203965	ARCCEN	Seq_319	593696	794755	Yes
248	-	AMPCIT	ScC7KKH_2430	546289	852734	AMPCIT	ScC7KKH_5349	4652762	5116495
146	-	AMPCIT	ScC7KKH_1814	3270882	4753104	AMPCIT	ScC7KKH_4802	1728537	2848782
356	+	AMPCIT	ScC7KKH_3300	1937246	2023313	AMPCIT	ScC7KKH_40	106648	783926
802	-	AMPCIT	ScC7KKH_5865	1353275	1874115	ARCCEN	Seq_45	2678997	2921073	Yes
4	+	AMPCIT	ScC7KKH_106	809767	888164	AMPCIT	ScC7KKH_4937	6685549	6887336
528	-	AMPCIT	ScC7KKH_4016	144006	222797	ARCCEN	Seq_191	6804	436989	Yes
164	+	AMPCIT	ScC7KKH_1814	241734	3199639	ARCCEN	Seq_96	37247	3020003	Yes
807	+	AMPCIT	ScC7KKH_591	6969506	7093324	ARCCEN	Seq_389	4	122403	Yes

## Sheet: Table_S9
Supplementary Table S9. Genes under positive selection in the branches of Amphilophus citrinellus and Archocentrus centrarchus.
Gene ID in Am. citrinellus	Gene ID in Tilapia	Gene ID in Zebrafish	Branch under selection
AMPCITP15715	ENSONIP00000009081	ENSDARP00000131386	Am. citrinellus
AMPCITP36713	ENSONIP00000003149	ENSDARP00000152120	Am. citrinellus
AMPCITP13465	ENSONIP00000008200	ENSDARP00000033960	Am. citrinellus
AMPCITP167	ENSONIP00000011513	ENSDARP00000147578	Am. citrinellus
AMPCITP49116	ENSONIP00000010278	ENSDARP00000123183	Am. citrinellus
AMPCITP12354	ENSONIP00000003504	ENSDARP00000102386	Am. citrinellus
AMPCITP40606	ENSONIP00000016245	ENSDARP00000142883	Am. citrinellus
AMPCITP28800	ENSONIP00000016565	ENSDARP00000057564	Am. citrinellus
AMPCITP36403	ENSONIP00000002863	ENSDARP00000108026	Am. citrinellus
AMPCITP7453	ENSONIP00000018702	ENSDARP00000134309	Am. citrinellus
AMPCITP5338	ENSONIP00000017038	ENSDARP00000141194	Am. citrinellus
AMPCITP32832	ENSONIP00000001687	ENSDARP00000017102	Am. citrinellus
AMPCITP41515	ENSONIP00000006203	ENSDARP00000132098	Am. citrinellus
AMPCITP51297	ENSONIP00000020266	ENSDARP00000107781	Am. citrinellus
AMPCITP3360	ENSONIP00000016056	ENSDARP00000101993	Am. citrinellus
AMPCITP28822	ENSONIP00000016564	ENSDARP00000057587	Am. citrinellus
AMPCITP18691	ENSONIP00000024556	ENSDARP00000043545	Am. citrinellus
AMPCITP4646	ENSONIP00000003440	ENSDARP00000070545	Am. citrinellus
AMPCITP2435	ENSONIP00000016103	ENSDARP00000078213	Am. citrinellus
AMPCITP31460	ENSONIP00000012807	ENSDARP00000137555	Am. citrinellus
AMPCITP42309	ENSONIP00000016940	ENSDARP00000051613	Am. citrinellus
AMPCITP26292	ENSONIP00000000776	ENSDARP00000017411	Am. citrinellus
AMPCITP37697	ENSONIP00000018227	ENSDARP00000079389	Am. citrinellus
AMPCITP20301	ENSONIP00000013174	ENSDARP00000109291	Am. citrinellus
AMPCITP53667	ENSONIP00000003060	ENSDARP00000006153	Am. citrinellus
AMPCITP3370	ENSONIP00000016072	ENSDARP00000113462	Am. citrinellus
AMPCITP20261	ENSONIP00000017802	ENSDARP00000008455	Am. citrinellus
AMPCITP23248	ENSONIP00000015585	ENSDARP00000122187	Am. citrinellus
AMPCITP26631	ENSONIP00000016922	ENSDARP00000082215	Am. citrinellus
AMPCITP2292	ENSONIP00000013376	ENSDARP00000151126	Am. citrinellus
AMPCITP1241	ENSONIP00000006018	ENSDARP00000015395	Am. citrinellus
AMPCITP1140	ENSONIP00000002551	ENSDARP00000061746	Am. citrinellus
AMPCITP21167	ENSONIP00000023608	ENSDARP00000128928	Am. citrinellus
AMPCITP1317	ENSONIP00000023088	ENSDARP00000071604	Am. citrinellus
AMPCITP25650	ENSONIP00000014658	ENSDARP00000085270	Am. citrinellus
AMPCITP38382	ENSONIP00000024300	ENSDARP00000065995	Am. citrinellus
AMPCITP11401	ENSONIP00000019571	ENSDARP00000123563	Am. citrinellus
AMPCITP50291	ENSONIP00000000440	ENSDARP00000119631	Am. citrinellus
AMPCITP38661	ENSONIP00000023974	ENSDARP00000030727	Am. citrinellus
AMPCITP49705	ENSONIP00000011166	ENSDARP00000137913	Am. citrinellus
AMPCITP12756	ENSONIP00000012440	ENSDARP00000104413	Am. citrinellus
AMPCITP22696	ENSONIP00000023822	ENSDARP00000018158	Am. citrinellus
AMPCITP21409	ENSONIP00000021294	ENSDARP00000124651	Am. citrinellus
AMPCITP51477	ENSONIP00000020249	ENSDARP00000095947	Am. citrinellus
AMPCITP20265	ENSONIP00000017844	ENSDARP00000094070	Am. citrinellus
AMPCITP39158	ENSONIP00000024523	ENSDARP00000035128	Am. citrinellus
AMPCITP47364	ENSONIP00000025658	ENSDARP00000022217	Am. citrinellus
AMPCITP12919	ENSONIP00000011141	ENSDARP00000133919	Am. citrinellus
AMPCITP44072	ENSONIP00000004682	ENSDARP00000064974	Am. citrinellus
AMPCITP15158	ENSONIP00000013503	ENSDARP00000147375	Am. citrinellus
AMPCITP43919	ENSONIP00000004481	ENSDARP00000064738	Am. citrinellus
AMPCITP43620	ENSONIP00000024686	ENSDARP00000057385	Am. citrinellus
AMPCITP22535	ENSONIP00000023754	ENSDARP00000085142	Am. citrinellus
AMPCITP22662	ENSONIP00000023688	ENSDARP00000123524	Am. citrinellus
AMPCITP16337	ENSONIP00000016395	ENSDARP00000029462	Am. citrinellus
AMPCITP34340	ENSONIP00000025159	ENSDARP00000119789	Am. citrinellus
AMPCITP52758	ENSONIP00000014390	ENSDARP00000123803	Am. citrinellus
AMPCITP28212	ENSONIP00000007052	ENSDARP00000064079	Am. citrinellus
AMPCITP31421	ENSONIP00000013001	ENSDARP00000058031	Am. citrinellus
AMPCITP10287	ENSONIP00000021407	ENSDARP00000077450	Am. citrinellus
AMPCITP4615	ENSONIP00000003468	ENSDARP00000111941	Am. citrinellus
AMPCITP7981	ENSONIP00000008970	ENSDARP00000146145	Am. citrinellus
AMPCITP16675	ENSONIP00000023681	ENSDARP00000049223	Am. citrinellus
AMPCITP49392	ENSONIP00000010234	ENSDARP00000046994	Am. citrinellus
AMPCITP42083	ENSONIP00000018822	ENSDARP00000012236	Am. citrinellus
AMPCITP21282	ENSONIP00000021256	ENSDARP00000031340	Am. citrinellus
AMPCITP20035	ENSONIP00000015811	ENSDARP00000055311	Am. citrinellus
AMPCITP29391	ENSONIP00000009417	ENSDARP00000038658	Am. citrinellus
AMPCITP22539	ENSONIP00000022296	ENSDARP00000078068	Am. citrinellus
AMPCITP24117	ENSONIP00000012759	ENSDARP00000136285	Am. citrinellus
AMPCITP34788	ENSONIP00000013194	ENSDARP00000095139	Am. citrinellus
AMPCITP13908	ENSONIP00000002913	ENSDARP00000117224	Am. citrinellus
AMPCITP52084	ENSONIP00000018921	ENSDARP00000142197	Am. citrinellus
AMPCITP16544	ENSONIP00000016264	ENSDARP00000088311	Am. citrinellus
AMPCITP49244	ENSONIP00000010636	ENSDARP00000112549	Am. citrinellus
AMPCITP19518	ENSONIP00000005927	ENSDARP00000091188	Am. citrinellus
AMPCITP44062	ENSONIP00000018889	ENSDARP00000156792	Am. citrinellus
AMPCITP28570	ENSONIP00000021505	ENSDARP00000032207	Am. citrinellus
AMPCITP35491	ENSONIP00000001170	ENSDARP00000050584	Am. citrinellus
AMPCITP46905	ENSONIP00000008651	ENSDARP00000072635	Am. citrinellus
AMPCITP2348	ENSONIP00000002150	ENSDARP00000114357	Am. citrinellus
AMPCITP22669	ENSONIP00000023661	ENSDARP00000140792	Am. citrinellus
AMPCITP7906	ENSONIP00000005392	ENSDARP00000115081	Am. citrinellus
AMPCITP50943	ENSONIP00000015049	ENSDARP00000095835	Am. citrinellus
AMPCITP3185	ENSONIP00000023550	ENSDARP00000067396	Am. citrinellus
AMPCITP1154	ENSONIP00000003039	ENSDARP00000022528	Am. citrinellus
AMPCITP16114	ENSONIP00000021016	ENSDARP00000067582	Am. citrinellus
AMPCITP14578	ENSONIP00000012056	ENSDARP00000113034	Am. citrinellus
AMPCITP27805	ENSONIP00000020095	ENSDARP00000086117	Am. citrinellus
AMPCITP21827	ENSONIP00000020942	ENSDARP00000114490	Am. citrinellus
AMPCITP20135	ENSONIP00000015830	ENSDARP00000150339	Am. citrinellus
AMPCITP26462	ENSONIP00000020158	ENSDARP00000082118	Am. citrinellus
AMPCITP16863	ENSONIP00000014543	ENSDARP00000131770	Am. citrinellus
AMPCITP48855	ENSONIP00000008255	ENSDARP00000081428	Am. citrinellus
AMPCITP18817	ENSONIP00000015464	ENSDARP00000112479	Am. citrinellus
AMPCITP7223	ENSONIP00000015773	ENSDARP00000047953	Am. citrinellus
AMPCITP12709	ENSONIP00000003182	ENSDARP00000142163	Am. citrinellus
AMPCITP37174	ENSONIP00000005110	ENSDARP00000113812	Am. citrinellus
AMPCITP20149	ENSONIP00000007881	ENSDARP00000116965	Am. citrinellus
AMPCITP5486	ENSONIP00000016741	ENSDARP00000067487	Am. citrinellus
AMPCITP14222	ENSONIP00000002307	ENSDARP00000151847	Am. citrinellus
AMPCITP70	ENSONIP00000011892	ENSDARP00000147368	Am. citrinellus
AMPCITP32458	ENSONIP00000007115	ENSDARP00000122353	Am. citrinellus
AMPCITP46796	ENSONIP00000009772	ENSDARP00000094663	Am. citrinellus
AMPCITP35695	ENSONIP00000001160	ENSDARP00000111776	Am. citrinellus
AMPCITP19722	ENSONIP00000006181	ENSDARP00000153337	Am. citrinellus
AMPCITP16788	ENSONIP00000014506	ENSDARP00000015262	Am. citrinellus
AMPCITP13911	ENSONIP00000002558	ENSDARP00000134705	Am. citrinellus
AMPCITP5877	ENSONIP00000022496	ENSDARP00000141634	Am. citrinellus
AMPCITP11164	ENSONIP00000019767	ENSDARP00000148470	Am. citrinellus
AMPCITP32028	ENSONIP00000001728	ENSDARP00000100883	Am. citrinellus
AMPCITP2966	ENSONIP00000016192	ENSDARP00000136768	Am. citrinellus
AMPCITP25294	ENSONIP00000014624	ENSDARP00000020340	Am. citrinellus
AMPCITP46399	ENSONIP00000004286	ENSDARP00000134493	Am. citrinellus
AMPCITP16096	ENSONIP00000010056	ENSDARP00000060254	Am. citrinellus
AMPCITP10851	ENSONIP00000005127	ENSDARP00000102660	Am. citrinellus
AMPCITP4574	ENSONIP00000003755	ENSDARP00000025759	Am. citrinellus
AMPCITP38828	ENSONIP00000022670	ENSDARP00000022692	Am. citrinellus
AMPCITP28620	ENSONIP00000007237	ENSDARP00000132192	Am. citrinellus
AMPCITP12790	ENSONIP00000011085	ENSDARP00000101542	Am. citrinellus
AMPCITP21577	ENSONIP00000021735	ENSDARP00000102003	Am. citrinellus
AMPCITP15111	ENSONIP00000013186	ENSDARP00000136677	Am. citrinellus
AMPCITP155	ENSONIP00000009869	ENSDARP00000037304	Am. citrinellus
AMPCITP21178	ENSONIP00000021391	ENSDARP00000021426	Am. citrinellus
AMPCITP32070	ENSONIP00000001480	ENSDARP00000111339	Am. citrinellus
AMPCITP3653	ENSONIP00000003523	ENSDARP00000121837	Am. citrinellus
AMPCITP49603	ENSONIP00000013265	ENSDARP00000136286	Am. citrinellus
AMPCITP47160	ENSONIP00000019785	ENSDARP00000022446	Am. citrinellus
AMPCITP19243	ENSONIP00000006133	ENSDARP00000006624	Am. citrinellus
AMPCITP3637	ENSONIP00000019887	ENSDARP00000054461	Am. citrinellus
AMPCITP52597	ENSONIP00000020369	ENSDARP00000103653	Am. citrinellus
AMPCITP54030	ENSONIP00000011275	ENSDARP00000147742	Am. citrinellus
AMPCITP3690	ENSONIP00000003607	ENSDARP00000151051	Am. citrinellus
AMPCITP46232	ENSONIP00000016274	ENSDARP00000065487	Ar. centrarchus
AMPCITP5259	ENSONIP00000016749	ENSDARP00000094421	Ar. centrarchus
AMPCITP31252	ENSONIP00000013011	ENSDARP00000086028	Ar. centrarchus
AMPCITP38754	ENSONIP00000022611	ENSDARP00000060852	Ar. centrarchus
AMPCITP42207	ENSONIP00000017297	ENSDARP00000123314	Ar. centrarchus
AMPCITP12354	ENSONIP00000003504	ENSDARP00000102386	Ar. centrarchus
AMPCITP41599	ENSONIP00000016411	ENSDARP00000004055	Ar. centrarchus
AMPCITP4952	ENSONIP00000007832	ENSDARP00000124470	Ar. centrarchus
AMPCITP26672	ENSONIP00000008996	ENSDARP00000131820	Ar. centrarchus
AMPCITP17652	ENSONIP00000011893	ENSDARP00000134872	Ar. centrarchus
AMPCITP16560	ENSONIP00000016397	ENSDARP00000145171	Ar. centrarchus
AMPCITP5338	ENSONIP00000017038	ENSDARP00000141194	Ar. centrarchus
AMPCITP38971	ENSONIP00000020088	ENSDARP00000019506	Ar. centrarchus
AMPCITP18766	ENSONIP00000016470	ENSDARP00000059819	Ar. centrarchus
AMPCITP14716	ENSONIP00000008181	ENSDARP00000106592	Ar. centrarchus
AMPCITP44684	ENSONIP00000014262	ENSDARP00000021768	Ar. centrarchus
AMPCITP36691	ENSONIP00000003200	ENSDARP00000011797	Ar. centrarchus
AMPCITP33894	ENSONIP00000025007	ENSDARP00000096307	Ar. centrarchus
AMPCITP9856	ENSONIP00000010968	ENSDARP00000044127	Ar. centrarchus
AMPCITP53488	ENSONIP00000002647	ENSDARP00000104754	Ar. centrarchus
AMPCITP41811	ENSONIP00000018209	ENSDARP00000137807	Ar. centrarchus
AMPCITP13953	ENSONIP00000002544	ENSDARP00000128666	Ar. centrarchus
AMPCITP46116	ENSONIP00000002530	ENSDARP00000152506	Ar. centrarchus
AMPCITP16411	ENSONIP00000016436	ENSDARP00000138173	Ar. centrarchus
AMPCITP36197	ENSONIP00000002634	ENSDARP00000100846	Ar. centrarchus
AMPCITP6423	ENSONIP00000006306	ENSDARP00000011338	Ar. centrarchus
AMPCITP45648	ENSONIP00000017321	ENSDARP00000072975	Ar. centrarchus
AMPCITP39868	ENSONIP00000019465	ENSDARP00000151021	Ar. centrarchus
AMPCITP25094	ENSONIP00000012493	ENSDARP00000122138	Ar. centrarchus
AMPCITP43551	ENSONIP00000024694	ENSDARP00000114422	Ar. centrarchus
AMPCITP40181	ENSONIP00000024090	ENSDARP00000037308	Ar. centrarchus
AMPCITP46893	ENSONIP00000020145	ENSDARP00000138816	Ar. centrarchus
AMPCITP51765	ENSONIP00000020906	ENSDARP00000062590	Ar. centrarchus
AMPCITP23248	ENSONIP00000015585	ENSDARP00000122187	Ar. centrarchus
AMPCITP27550	ENSONIP00000023460	ENSDARP00000149331	Ar. centrarchus
AMPCITP39852	ENSONIP00000019161	ENSDARP00000113245	Ar. centrarchus
AMPCITP22067	ENSONIP00000015646	ENSDARP00000108054	Ar. centrarchus
AMPCITP43355	ENSONIP00000025332	ENSDARP00000124672	Ar. centrarchus
AMPCITP33664	ENSONIP00000014545	ENSDARP00000010071	Ar. centrarchus
AMPCITP46049	ENSONIP00000008079	ENSDARP00000094011	Ar. centrarchus
AMPCITP47367	ENSONIP00000024456	ENSDARP00000146953	Ar. centrarchus
AMPCITP37999	ENSONIP00000010094	ENSDARP00000139157	Ar. centrarchus
AMPCITP5303	ENSONIP00000019227	ENSDARP00000064139	Ar. centrarchus
AMPCITP28475	ENSONIP00000021669	ENSDARP00000076524	Ar. centrarchus
AMPCITP12102	ENSONIP00000012868	ENSDARP00000004708	Ar. centrarchus
AMPCITP3676	ENSONIP00000003497	ENSDARP00000119103	Ar. centrarchus
AMPCITP3614	ENSONIP00000022175	ENSDARP00000053025	Ar. centrarchus
AMPCITP22078	ENSONIP00000002161	ENSDARP00000134216	Ar. centrarchus
AMPCITP31214	ENSONIP00000013053	ENSDARP00000119955	Ar. centrarchus
AMPCITP31922	ENSONIP00000002245	ENSDARP00000098216	Ar. centrarchus
AMPCITP39690	ENSONIP00000010509	ENSDARP00000099124	Ar. centrarchus
AMPCITP50490	ENSONIP00000010181	ENSDARP00000045123	Ar. centrarchus
AMPCITP32204	ENSONIP00000008620	ENSDARP00000085810	Ar. centrarchus
AMPCITP30320	ENSONIP00000022744	ENSDARP00000080097	Ar. centrarchus
AMPCITP25396	ENSONIP00000014449	ENSDARP00000040404	Ar. centrarchus
AMPCITP20265	ENSONIP00000017844	ENSDARP00000094070	Ar. centrarchus
AMPCITP52758	ENSONIP00000014390	ENSDARP00000123803	Ar. centrarchus
AMPCITP27451	ENSONIP00000023449	ENSDARP00000027503	Ar. centrarchus
AMPCITP28212	ENSONIP00000007052	ENSDARP00000064079	Ar. centrarchus
AMPCITP30440	ENSONIP00000014738	ENSDARP00000138808	Ar. centrarchus
AMPCITP925	ENSONIP00000003087	ENSDARP00000104781	Ar. centrarchus
AMPCITP39569	ENSONIP00000018989	ENSDARP00000143740	Ar. centrarchus
AMPCITP52229	ENSONIP00000008454	ENSDARP00000030870	Ar. centrarchus
AMPCITP2690	ENSONIP00000005761	ENSDARP00000125864	Ar. centrarchus
AMPCITP4615	ENSONIP00000003468	ENSDARP00000111941	Ar. centrarchus
AMPCITP15988	ENSONIP00000024571	ENSDARP00000027022	Ar. centrarchus
AMPCITP44436	ENSONIP00000009736	ENSDARP00000130248	Ar. centrarchus
AMPCITP17742	ENSONIP00000021910	ENSDARP00000063641	Ar. centrarchus
AMPCITP49392	ENSONIP00000010234	ENSDARP00000046994	Ar. centrarchus
AMPCITP16595	ENSONIP00000020008	ENSDARP00000135512	Ar. centrarchus
AMPCITP39780	ENSONIP00000010617	ENSDARP00000155105	Ar. centrarchus
AMPCITP32769	ENSONIP00000001293	ENSDARP00000079877	Ar. centrarchus
AMPCITP29391	ENSONIP00000009417	ENSDARP00000038658	Ar. centrarchus
AMPCITP28250	ENSONIP00000007422	ENSDARP00000149827	Ar. centrarchus
AMPCITP43981	ENSONIP00000004685	ENSDARP00000039535	Ar. centrarchus
AMPCITP53938	ENSONIP00000009177	ENSDARP00000079717	Ar. centrarchus
AMPCITP25509	ENSONIP00000000121	ENSDARP00000033056	Ar. centrarchus
AMPCITP14663	ENSONIP00000020432	ENSDARP00000133094	Ar. centrarchus
AMPCITP49473	ENSONIP00000011515	ENSDARP00000049571	Ar. centrarchus
AMPCITP47771	ENSONIP00000011869	ENSDARP00000139310	Ar. centrarchus
AMPCITP24462	ENSONIP00000018317	ENSDARP00000101096	Ar. centrarchus
AMPCITP52224	ENSONIP00000000085	ENSDARP00000030264	Ar. centrarchus
AMPCITP22401	ENSONIP00000022377	ENSDARP00000063146	Ar. centrarchus
AMPCITP3218	ENSONIP00000023526	ENSDARP00000127393	Ar. centrarchus
AMPCITP45255	ENSONIP00000014221	ENSDARP00000090309	Ar. centrarchus
AMPCITP19636	ENSONIP00000006000	ENSDARP00000154878	Ar. centrarchus
AMPCITP41359	ENSONIP00000006162	ENSDARP00000140576	Ar. centrarchus
AMPCITP37629	ENSONIP00000018244	ENSDARP00000022894	Ar. centrarchus
AMPCITP32961	ENSONIP00000018626	ENSDARP00000072446	Ar. centrarchus
AMPCITP27022	ENSONIP00000015337	ENSDARP00000110484	Ar. centrarchus
AMPCITP51838	ENSONIP00000011385	ENSDARP00000116268	Ar. centrarchus
AMPCITP36416	ENSONIP00000006530	ENSDARP00000133623	Ar. centrarchus
AMPCITP49727	ENSONIP00000004713	ENSDARP00000018028	Ar. centrarchus
AMPCITP42704	ENSONIP00000015285	ENSDARP00000135960	Ar. centrarchus
AMPCITP33107	ENSONIP00000013767	ENSDARP00000109282	Ar. centrarchus
AMPCITP17301	ENSONIP00000010251	ENSDARP00000102994	Ar. centrarchus
AMPCITP12709	ENSONIP00000003182	ENSDARP00000142163	Ar. centrarchus
AMPCITP50994	ENSONIP00000015028	ENSDARP00000075051	Ar. centrarchus
AMPCITP7934	ENSONIP00000008982	ENSDARP00000103969	Ar. centrarchus
AMPCITP32458	ENSONIP00000007115	ENSDARP00000122353	Ar. centrarchus
AMPCITP12215	ENSONIP00000000051	ENSDARP00000017491	Ar. centrarchus
AMPCITP52689	ENSONIP00000020609	ENSDARP00000130975	Ar. centrarchus
AMPCITP7062	ENSONIP00000025512	ENSDARP00000009993	Ar. centrarchus
AMPCITP29623	ENSONIP00000009332	ENSDARP00000133054	Ar. centrarchus
AMPCITP2977	ENSONIP00000016070	ENSDARP00000092035	Ar. centrarchus
AMPCITP7581	ENSONIP00000018879	ENSDARP00000063571	Ar. centrarchus
AMPCITP10017	ENSONIP00000002149	ENSDARP00000153428	Ar. centrarchus
AMPCITP29361	ENSONIP00000009491	ENSDARP00000038654	Ar. centrarchus
AMPCITP33871	ENSONIP00000024931	ENSDARP00000073185	Ar. centrarchus
AMPCITP16524	ENSONIP00000016380	ENSDARP00000149025	Ar. centrarchus
AMPCITP17493	ENSONIP00000016751	ENSDARP00000157241	Ar. centrarchus
AMPCITP23737	ENSONIP00000008202	ENSDARP00000096598	Ar. centrarchus
AMPCITP20330	ENSONIP00000013130	ENSDARP00000123733	Ar. centrarchus
AMPCITP8575	ENSONIP00000016345	ENSDARP00000101586	Ar. centrarchus
AMPCITP12464	ENSONIP00000003021	ENSDARP00000016467	Ar. centrarchus
AMPCITP39657	ENSONIP00000019498	ENSDARP00000091438	Ar. centrarchus
AMPCITP1866	ENSONIP00000001709	ENSDARP00000139704	Ar. centrarchus
AMPCITP4574	ENSONIP00000003755	ENSDARP00000025759	Ar. centrarchus
AMPCITP51336	ENSONIP00000019927	ENSDARP00000012444	Ar. centrarchus
AMPCITP28620	ENSONIP00000007237	ENSDARP00000132192	Ar. centrarchus
AMPCITP31310	ENSONIP00000012641	ENSDARP00000009876	Ar. centrarchus
AMPCITP53156	ENSONIP00000007191	ENSDARP00000141007	Ar. centrarchus
AMPCITP29526	ENSONIP00000007512	ENSDARP00000134108	Ar. centrarchus
AMPCITP17758	ENSONIP00000016686	ENSDARP00000123826	Ar. centrarchus
AMPCITP15111	ENSONIP00000013186	ENSDARP00000136677	Ar. centrarchus
AMPCITP155	ENSONIP00000009869	ENSDARP00000037304	Ar. centrarchus
AMPCITP21178	ENSONIP00000021391	ENSDARP00000021426	Ar. centrarchus
AMPCITP49352	ENSONIP00000010776	ENSDARP00000129232	Ar. centrarchus
AMPCITP10814	ENSONIP00000016004	ENSDARP00000134616	Ar. centrarchus
AMPCITP19550	ENSONIP00000006825	ENSDARP00000045409	Ar. centrarchus
AMPCITP51063	ENSONIP00000015030	ENSDARP00000003814	Ar. centrarchus
AMPCITP21175	ENSONIP00000023605	ENSDARP00000031386	Ar. centrarchus
AMPCITP50521	ENSONIP00000010210	ENSDARP00000066720	Ar. centrarchus
AMPCITP7261	ENSONIP00000010112	ENSDARP00000058379	Ar. centrarchus
AMPCITP49603	ENSONIP00000013265	ENSDARP00000136286	Ar. centrarchus
*Overlapping genes are labelled out by grey background.

## Sheet: Table_S10a
Supplementary Table S10a. Gene Onthology (GO) and Kyoto Encyclopedia of Genes and Genomes (KEGG) pathways enrichment of positively selected genes in Amphilophus citrinellus.
GO category	Enrichment FDR	Genes in list	Total genes	Functional Category	Genes
Biological Process	0.00111598777083757	20	1379	Organonitrogen compound biosynthetic process	ENSDARP00000123183 ENSDARP00000022528 ENSDARP00000122353 ENSDARP00000088311 ENSDARP00000064738 ENSDARP00000047953 ENSDARP00000079389 ENSDARP00000140792 ENSDARP00000136768 ENSDARP00000006624 ENSDARP00000038658 ENSDARP00000035128 ENSDARP00000043545 ENSDARP00000147368 ENSDARP00000151051 ENSDARP00000067487 ENSDARP00000082215 ENSDARP00000095139 ENSDARP00000151847 ENSDARP00000132192
Biological Process	0.00117314275718767	7	168	Chromosome segregation	ENSDARP00000032207 ENSDARP00000082118 ENSDARP00000012236 ENSDARP00000102386 ENSDARP00000064079 ENSDARP00000081428 ENSDARP00000148470
Biological Process	0.00117314275718767	13	704	Cellular protein-containing complex assembly	ENSDARP00000006624 ENSDARP00000123183 ENSDARP00000032207 ENSDARP00000067396 ENSDARP00000057564 ENSDARP00000078213 ENSDARP00000095139 ENSDARP00000029462 ENSDARP00000037304 ENSDARP00000049223 ENSDARP00000123524 ENSDARP00000064079 ENSDARP00000081428
Biological Process	0.00117314275718767	11	527	Peptide biosynthetic process	ENSDARP00000123183 ENSDARP00000122353 ENSDARP00000088311 ENSDARP00000064738 ENSDARP00000006624 ENSDARP00000038658 ENSDARP00000043545 ENSDARP00000151051 ENSDARP00000067487 ENSDARP00000082215 ENSDARP00000095139
Biological Process	0.00117314275718767	12	602	Amide biosynthetic process	ENSDARP00000123183 ENSDARP00000122353 ENSDARP00000088311 ENSDARP00000064738 ENSDARP00000047953 ENSDARP00000006624 ENSDARP00000038658 ENSDARP00000043545 ENSDARP00000151051 ENSDARP00000067487 ENSDARP00000082215 ENSDARP00000095139
Biological Process	0.00117314275718767	22	1819	Cellular component biogenesis	ENSDARP00000006624 ENSDARP00000017411 ENSDARP00000123183 ENSDARP00000032207 ENSDARP00000067396 ENSDARP00000057564 ENSDARP00000078213 ENSDARP00000082215 ENSDARP00000136285 ENSDARP00000095139 ENSDARP00000128928 ENSDARP00000102386 ENSDARP00000025759 ENSDARP00000029462 ENSDARP00000037304 ENSDARP00000049223 ENSDARP00000123524 ENSDARP00000064079 ENSDARP00000018158 ENSDARP00000006153 ENSDARP00000151051 …
Biological Process	0.00117314275718767	3	13	Kinetochore assembly	ENSDARP00000032207 ENSDARP00000123524 ENSDARP00000064079
Biological Process	0.00117314275718767	11	522	Translation	ENSDARP00000123183 ENSDARP00000122353 ENSDARP00000088311 ENSDARP00000064738 ENSDARP00000006624 ENSDARP00000038658 ENSDARP00000043545 ENSDARP00000151051 ENSDARP00000067487 ENSDARP00000082215 ENSDARP00000095139
Biological Process	0.00132290807294086	3	14	Kinetochore organization	ENSDARP00000032207 ENSDARP00000123524 ENSDARP00000064079
Biological Process	0.00153182331898923	20	1651	Cellular component assembly	ENSDARP00000006624 ENSDARP00000017411 ENSDARP00000123183 ENSDARP00000032207 ENSDARP00000067396 ENSDARP00000057564 ENSDARP00000078213 ENSDARP00000136285 ENSDARP00000095139 ENSDARP00000128928 ENSDARP00000102386 ENSDARP00000029462 ENSDARP00000037304 ENSDARP00000049223 ENSDARP00000123524 ENSDARP00000064079 ENSDARP00000018158 ENSDARP00000006153 ENSDARP00000151051 ENSDARP00000081428
Biological Process	0.00165446999170494	3	16	Ribosomal small subunit assembly	ENSDARP00000123183 ENSDARP00000078213 ENSDARP00000095139
Biological Process	0.00169411774781438	4	47	Glycolipid biosynthetic process	ENSDARP00000047953 ENSDARP00000079389 ENSDARP00000147368 ENSDARP00000132192
Biological Process	0.00169411774781438	15	1042	Protein-containing complex subunit organization	ENSDARP00000006624 ENSDARP00000123183 ENSDARP00000032207 ENSDARP00000067396 ENSDARP00000057564 ENSDARP00000122353 ENSDARP00000078213 ENSDARP00000095139 ENSDARP00000029462 ENSDARP00000037304 ENSDARP00000049223 ENSDARP00000123524 ENSDARP00000064079 ENSDARP00000151051 ENSDARP00000081428
Biological Process	0.00169411774781438	14	912	Protein-containing complex assembly	ENSDARP00000006624 ENSDARP00000123183 ENSDARP00000032207 ENSDARP00000067396 ENSDARP00000057564 ENSDARP00000078213 ENSDARP00000095139 ENSDARP00000029462 ENSDARP00000037304 ENSDARP00000049223 ENSDARP00000123524 ENSDARP00000064079 ENSDARP00000151051 ENSDARP00000081428
Biological Process	0.00176985757203135	4	49	Ribosome assembly	ENSDARP00000006624 ENSDARP00000123183 ENSDARP00000078213 ENSDARP00000095139
Biological Process	0.00226210238489211	4	53	Ribosomal small subunit biogenesis	ENSDARP00000123183 ENSDARP00000078213 ENSDARP00000082215 ENSDARP00000095139
Biological Process	0.00237080446200707	11	620	Peptide metabolic process	ENSDARP00000123183 ENSDARP00000122353 ENSDARP00000088311 ENSDARP00000064738 ENSDARP00000006624 ENSDARP00000038658 ENSDARP00000043545 ENSDARP00000151051 ENSDARP00000067487 ENSDARP00000082215 ENSDARP00000095139
Biological Process	0.00403366404024728	3	25	Centromere complex assembly	ENSDARP00000032207 ENSDARP00000123524 ENSDARP00000064079
Biological Process	0.00407032085627516	2	5	COP9 signalosome assembly	ENSDARP00000029462 ENSDARP00000037304
Biological Process	0.0041345052768337	12	790	Cellular amide metabolic process	ENSDARP00000123183 ENSDARP00000122353 ENSDARP00000088311 ENSDARP00000064738 ENSDARP00000047953 ENSDARP00000006624 ENSDARP00000038658 ENSDARP00000043545 ENSDARP00000151051 ENSDARP00000067487 ENSDARP00000082215 ENSDARP00000095139
Biological Process	0.00434753555837679	4	68	Nucleic acid transport	ENSDARP00000022217 ENSDARP00000123183 ENSDARP00000111339 ENSDARP00000067582
Biological Process	0.00434753555837679	4	68	RNA transport	ENSDARP00000022217 ENSDARP00000123183 ENSDARP00000111339 ENSDARP00000067582
Biological Process	0.00439942568202012	4	69	Establishment of RNA localization	ENSDARP00000022217 ENSDARP00000123183 ENSDARP00000111339 ENSDARP00000067582
Biological Process	0.00451821137752434	4	71	Liposaccharide metabolic process	ENSDARP00000047953 ENSDARP00000079389 ENSDARP00000147368 ENSDARP00000132192
Biological Process	0.00451821137752434	4	71	Glycolipid metabolic process	ENSDARP00000047953 ENSDARP00000079389 ENSDARP00000147368 ENSDARP00000132192
Biological Process	0.00510128002729312	10	597	Organelle assembly	ENSDARP00000006624 ENSDARP00000017411 ENSDARP00000123183 ENSDARP00000032207 ENSDARP00000078213 ENSDARP00000136285 ENSDARP00000095139 ENSDARP00000123524 ENSDARP00000064079 ENSDARP00000006153
Biological Process	0.0051547762212191	3	31	GPI anchor biosynthetic process	ENSDARP00000079389 ENSDARP00000147368 ENSDARP00000132192
Biological Process	0.00522894074684165	5	138	Protein-DNA complex assembly	ENSDARP00000032207 ENSDARP00000049223 ENSDARP00000123524 ENSDARP00000064079 ENSDARP00000081428
Biological Process	0.00522894074684165	4	76	RNA localization	ENSDARP00000022217 ENSDARP00000123183 ENSDARP00000111339 ENSDARP00000067582
Biological Process	0.00541450270862154	6	216	Ribosome biogenesis	ENSDARP00000006624 ENSDARP00000123183 ENSDARP00000078213 ENSDARP00000082215 ENSDARP00000095139 ENSDARP00000025759
Biological Process	0.00541450270862154	3	33	GPI anchor metabolic process	ENSDARP00000079389 ENSDARP00000147368 ENSDARP00000132192
Biological Process	0.00773888532367974	3	38	Ribonucleoprotein complex localization	ENSDARP00000022217 ENSDARP00000123183 ENSDARP00000111339
Biological Process	0.00773888532367974	3	38	Ribonucleoprotein complex export from nucleus	ENSDARP00000022217 ENSDARP00000123183 ENSDARP00000111339
Biological Process	0.0080242948014688	5	157	Protein-DNA complex subunit organization	ENSDARP00000032207 ENSDARP00000049223 ENSDARP00000123524 ENSDARP00000064079 ENSDARP00000081428
Biological Process	0.00936776680615963	4	94	Membrane lipid biosynthetic process	ENSDARP00000047953 ENSDARP00000079389 ENSDARP00000147368 ENSDARP00000132192
Biological Process	0.0109242949086898	3	44	RNA export from nucleus	ENSDARP00000022217 ENSDARP00000123183 ENSDARP00000111339
Biological Process	0.0111042782011307	5	172	Ribonucleoprotein complex subunit organization	ENSDARP00000006624 ENSDARP00000123183 ENSDARP00000122353 ENSDARP00000078213 ENSDARP00000095139
Biological Process	0.0150238134567688	3	50	Protein export from nucleus	ENSDARP00000022217 ENSDARP00000123183 ENSDARP00000111339
Biological Process	0.0155036604245937	3	51	Phosphatidylinositol biosynthetic process	ENSDARP00000079389 ENSDARP00000147368 ENSDARP00000132192
Biological Process	0.0162279655521169	4	113	Phospholipid biosynthetic process	ENSDARP00000079389 ENSDARP00000147368 ENSDARP00000114490 ENSDARP00000132192
Biological Process	0.0191332306890663	4	119	Nucleobase-containing compound transport	ENSDARP00000022217 ENSDARP00000123183 ENSDARP00000111339 ENSDARP00000067582
Biological Process	0.0210673751732068	4	123	Protein-containing complex localization	ENSDARP00000022217 ENSDARP00000123183 ENSDARP00000136285 ENSDARP00000111339
Biological Process	0.0258019027098983	3	63	Nuclear export	ENSDARP00000022217 ENSDARP00000123183 ENSDARP00000111339
Biological Process	0.0260822928441471	21	2480	Organelle organization	ENSDARP00000006624 ENSDARP00000017411 ENSDARP00000018158 ENSDARP00000123183 ENSDARP00000032207 ENSDARP00000067396 ENSDARP00000057564 ENSDARP00000122353 ENSDARP00000078213 ENSDARP00000081428 ENSDARP00000082118 ENSDARP00000136285 ENSDARP00000095139 ENSDARP00000012236 ENSDARP00000102386 ENSDARP00000111339 ENSDARP00000151126 ENSDARP00000057385 ENSDARP00000123524 ENSDARP00000064079 ENSDARP00000006153
Biological Process	0.0283627040609053	10	810	Organophosphate metabolic process	ENSDARP00000008455 ENSDARP00000022528 ENSDARP00000079389 ENSDARP00000141194 ENSDARP00000095947 ENSDARP00000035128 ENSDARP00000147368 ENSDARP00000114490 ENSDARP00000140792 ENSDARP00000132192
Biological Process	0.0283627040609053	6	327	Ribonucleoprotein complex biogenesis	ENSDARP00000006624 ENSDARP00000123183 ENSDARP00000078213 ENSDARP00000082215 ENSDARP00000095139 ENSDARP00000025759
Biological Process	0.0283627040609053	30	4102	Cellular component organization or biogenesis	ENSDARP00000006624 ENSDARP00000017411 ENSDARP00000018158 ENSDARP00000123183 ENSDARP00000032207 ENSDARP00000067396 ENSDARP00000057564 ENSDARP00000122353 ENSDARP00000078213 ENSDARP00000081428 ENSDARP00000082118 ENSDARP00000082215 ENSDARP00000136285 ENSDARP00000095139 ENSDARP00000012236 ENSDARP00000128928 ENSDARP00000102386 ENSDARP00000111339 ENSDARP00000020340 ENSDARP00000006153 ENSDARP00000025759 …
Biological Process	0.0283627040609053	4	138	Membrane lipid metabolic process	ENSDARP00000047953 ENSDARP00000079389 ENSDARP00000147368 ENSDARP00000132192
Biological Process	0.0308691629869313	7	448	Organophosphate biosynthetic process	ENSDARP00000022528 ENSDARP00000079389 ENSDARP00000035128 ENSDARP00000147368 ENSDARP00000114490 ENSDARP00000140792 ENSDARP00000132192
Biological Process	0.0308691629869313	4	143	Nuclear chromosome segregation	ENSDARP00000032207 ENSDARP00000082118 ENSDARP00000012236 ENSDARP00000102386
Biological Process	0.0331933151994186	6	342	Lipid biosynthetic process	ENSDARP00000047953 ENSDARP00000079389 ENSDARP00000141194 ENSDARP00000147368 ENSDARP00000114490 ENSDARP00000132192
Biological Process	0.0347508962630727	14	1435	Macromolecule localization	ENSDARP00000020340 ENSDARP00000022217 ENSDARP00000018158 ENSDARP00000123183 ENSDARP00000032207 ENSDARP00000115081 ENSDARP00000114357 ENSDARP00000136285 ENSDARP00000111339 ENSDARP00000152120 ENSDARP00000015395 ENSDARP00000067582 ENSDARP00000133919 ENSDARP00000142197
Biological Process	0.0348223600935449	4	151	RRNA metabolic process	ENSDARP00000123183 ENSDARP00000049223 ENSDARP00000082215 ENSDARP00000025759
Biological Process	0.0354801185002348	9	720	Chromosome organization	ENSDARP00000032207 ENSDARP00000081428 ENSDARP00000082118 ENSDARP00000012236 ENSDARP00000102386 ENSDARP00000111339 ENSDARP00000151126 ENSDARP00000123524 ENSDARP00000064079
Biological Process	0.0386169495572048	12	1163	Protein localization	ENSDARP00000020340 ENSDARP00000022217 ENSDARP00000018158 ENSDARP00000123183 ENSDARP00000032207 ENSDARP00000115081 ENSDARP00000114357 ENSDARP00000136285 ENSDARP00000111339 ENSDARP00000152120 ENSDARP00000133919 ENSDARP00000142197
Biological Process	0.0386169495572048	2	25	MRNA-containing ribonucleoprotein complex export from nucleus	ENSDARP00000022217 ENSDARP00000111339
Biological Process	0.0386169495572048	2	25	MRNA export from nucleus	ENSDARP00000022217 ENSDARP00000111339
Biological Process	0.0388018086468971	3	81	Mitotic sister chromatid segregation	ENSDARP00000032207 ENSDARP00000082118 ENSDARP00000012236
Biological Process	0.0414817212052264	2	28	NAD biosynthetic process	ENSDARP00000035128 ENSDARP00000140792
Biological Process	0.0414817212052264	28	3949	Cellular component organization	ENSDARP00000006624 ENSDARP00000017411 ENSDARP00000018158 ENSDARP00000123183 ENSDARP00000032207 ENSDARP00000067396 ENSDARP00000057564 ENSDARP00000122353 ENSDARP00000078213 ENSDARP00000081428 ENSDARP00000082118 ENSDARP00000136285 ENSDARP00000095139 ENSDARP00000012236 ENSDARP00000128928 ENSDARP00000102386 ENSDARP00000111339 ENSDARP00000020340 ENSDARP00000006153 ENSDARP00000151126 ENSDARP00000029462 …
Biological Process	0.0414817212052264	4	166	Ribonucleoprotein complex assembly	ENSDARP00000006624 ENSDARP00000123183 ENSDARP00000078213 ENSDARP00000095139
Biological Process	0.0414817212052264	10	903	Cellular protein localization	ENSDARP00000020340 ENSDARP00000022217 ENSDARP00000018158 ENSDARP00000123183 ENSDARP00000032207 ENSDARP00000115081 ENSDARP00000136285 ENSDARP00000111339 ENSDARP00000152120 ENSDARP00000142197
Biological Process	0.0414817212052264	33	4854	Cellular nitrogen compound metabolic process	ENSDARP00000008455 ENSDARP00000151126 ENSDARP00000123183 ENSDARP00000022528 ENSDARP00000049223 ENSDARP00000122353 ENSDARP00000088311 ENSDARP00000064738 ENSDARP00000147742 ENSDARP00000047953 ENSDARP00000082215 ENSDARP00000112479 ENSDARP00000094663 ENSDARP00000124651 ENSDARP00000102386 ENSDARP00000111339 ENSDARP00000136768 ENSDARP00000006624 ENSDARP00000095947 ENSDARP00000025759 ENSDARP00000022217 …
Biological Process	0.0414817212052264	3	86	Lipoprotein biosynthetic process	ENSDARP00000079389 ENSDARP00000147368 ENSDARP00000132192
Biological Process	0.0414817212052264	29	4136	Cellular biosynthetic process	ENSDARP00000008455 ENSDARP00000123183 ENSDARP00000022528 ENSDARP00000049223 ENSDARP00000122353 ENSDARP00000088311 ENSDARP00000064738 ENSDARP00000047953 ENSDARP00000085142 ENSDARP00000112479 ENSDARP00000094663 ENSDARP00000079389 ENSDARP00000140792 ENSDARP00000136768 ENSDARP00000006624 ENSDARP00000151126 ENSDARP00000038658 ENSDARP00000035128 ENSDARP00000043545 ENSDARP00000117224 ENSDARP00000147368 …
Biological Process	0.0414817212052264	3	86	Glycerophospholipid biosynthetic process	ENSDARP00000079389 ENSDARP00000147368 ENSDARP00000132192
Biological Process	0.0414817212052264	10	908	Cellular macromolecule localization	ENSDARP00000020340 ENSDARP00000022217 ENSDARP00000018158 ENSDARP00000123183 ENSDARP00000032207 ENSDARP00000115081 ENSDARP00000136285 ENSDARP00000111339 ENSDARP00000152120 ENSDARP00000142197
Biological Process	0.0414817212052264	2	28	Maturation of SSU-rRNA from tricistronic rRNA transcript (SSU-rRNA, 5.8S rRNA, LSU-rRNA)	ENSDARP00000123183 ENSDARP00000082215
Biological Process	0.0414817212052264	3	84	Protein lipidation	ENSDARP00000079389 ENSDARP00000147368 ENSDARP00000132192
Biological Process	0.0440285407243151	8	640	RNA processing	ENSDARP00000123183 ENSDARP00000082215 ENSDARP00000124651 ENSDARP00000111339 ENSDARP00000025759 ENSDARP00000022217 ENSDARP00000134309 ENSDARP00000078068
Biological Process	0.0499418209546435	5	285	Phospholipid metabolic process	ENSDARP00000079389 ENSDARP00000141194 ENSDARP00000147368 ENSDARP00000114490 ENSDARP00000132192
Cellular Component	3.99119936911684e-06	44	4340	Intracellular organelle part	ENSDARP00000006624 ENSDARP00000095947 ENSDARP00000025759 ENSDARP00000022217 ENSDARP00000151126 ENSDARP00000018158 ENSDARP00000123183 ENSDARP00000022528 ENSDARP00000029462 ENSDARP00000037304 ENSDARP00000038658 ENSDARP00000032207 ENSDARP00000049223 ENSDARP00000043545 ENSDARP00000147368 ENSDARP00000088311 ENSDARP00000064738 ENSDARP00000121837 ENSDARP00000134705 ENSDARP00000078068 ENSDARP00000078213 …
Cellular Component	4.48695871037137e-06	9	177	Ribosomal subunit	ENSDARP00000006624 ENSDARP00000123183 ENSDARP00000038658 ENSDARP00000043545 ENSDARP00000088311 ENSDARP00000064738 ENSDARP00000082215 ENSDARP00000095139 ENSDARP00000067487
Cellular Component	4.48695871037137e-06	44	4523	Organelle part	ENSDARP00000006624 ENSDARP00000095947 ENSDARP00000025759 ENSDARP00000022217 ENSDARP00000151126 ENSDARP00000018158 ENSDARP00000123183 ENSDARP00000022528 ENSDARP00000029462 ENSDARP00000037304 ENSDARP00000038658 ENSDARP00000032207 ENSDARP00000049223 ENSDARP00000043545 ENSDARP00000147368 ENSDARP00000088311 ENSDARP00000064738 ENSDARP00000121837 ENSDARP00000134705 ENSDARP00000078068 ENSDARP00000078213 …
Cellular Component	1.60168644649446e-05	9	222	Ribosome	ENSDARP00000006624 ENSDARP00000123183 ENSDARP00000038658 ENSDARP00000043545 ENSDARP00000088311 ENSDARP00000064738 ENSDARP00000082215 ENSDARP00000095139 ENSDARP00000067487
Cellular Component	2.19263163700128e-05	17	957	Mitochondrion	ENSDARP00000095947 ENSDARP00000022528 ENSDARP00000043545 ENSDARP00000067396 ENSDARP00000088311 ENSDARP00000114357 ENSDARP00000078213 ENSDARP00000082215 ENSDARP00000085142 ENSDARP00000113034 ENSDARP00000112479 ENSDARP00000124651 ENSDARP00000132098 ENSDARP00000094070 ENSDARP00000057564 ENSDARP00000122353 ENSDARP00000067487
Cellular Component	4.32722093929411e-05	41	4511	Cytoplasmic part	ENSDARP00000015262 ENSDARP00000020340 ENSDARP00000006624 ENSDARP00000095947 ENSDARP00000018158 ENSDARP00000123183 ENSDARP00000022528 ENSDARP00000038658 ENSDARP00000043545 ENSDARP00000067396 ENSDARP00000147368 ENSDARP00000088311 ENSDARP00000064738 ENSDARP00000121837 ENSDARP00000134705 ENSDARP00000114357 ENSDARP00000078213 ENSDARP00000081428 ENSDARP00000082215 ENSDARP00000136285 ENSDARP00000085142 …
Cellular Component	4.71136314932659e-05	6	92	Condensed chromosome	ENSDARP00000032207 ENSDARP00000082118 ENSDARP00000012236 ENSDARP00000102386 ENSDARP00000148470 ENSDARP00000102660
Cellular Component	0.000160844781886645	4	33	Condensed chromosome kinetochore	ENSDARP00000032207 ENSDARP00000012236 ENSDARP00000148470 ENSDARP00000102660
Cellular Component	0.000204864202653367	4	37	Condensed chromosome, centromeric region	ENSDARP00000032207 ENSDARP00000012236 ENSDARP00000148470 ENSDARP00000102660
Cellular Component	0.000204864202653367	38	4375	Protein-containing complex	ENSDARP00000020340 ENSDARP00000006624 ENSDARP00000095947 ENSDARP00000025759 ENSDARP00000022217 ENSDARP00000151126 ENSDARP00000018158 ENSDARP00000123183 ENSDARP00000022528 ENSDARP00000116965 ENSDARP00000029462 ENSDARP00000037304 ENSDARP00000038658 ENSDARP00000032207 ENSDARP00000049223 ENSDARP00000043545 ENSDARP00000123803 ENSDARP00000147368 ENSDARP00000088311 ENSDARP00000064738 ENSDARP00000121837 …
Cellular Component	0.00024833153083702	12	641	Ribonucleoprotein complex	ENSDARP00000006624 ENSDARP00000025759 ENSDARP00000123183 ENSDARP00000038658 ENSDARP00000043545 ENSDARP00000088311 ENSDARP00000064738 ENSDARP00000082215 ENSDARP00000095139 ENSDARP00000067487 ENSDARP00000134309 ENSDARP00000151051
Cellular Component	0.00026475042647877	25	2365	Non-membrane-bounded organelle	ENSDARP00000006624 ENSDARP00000025759 ENSDARP00000151126 ENSDARP00000123183 ENSDARP00000038658 ENSDARP00000032207 ENSDARP00000049223 ENSDARP00000043545 ENSDARP00000088311 ENSDARP00000064738 ENSDARP00000121837 ENSDARP00000082118 ENSDARP00000082215 ENSDARP00000136285 ENSDARP00000095139 ENSDARP00000012236 ENSDARP00000102386 ENSDARP00000136677 ENSDARP00000017411 ENSDARP00000006153 ENSDARP00000051613 …
Cellular Component	0.00026475042647877	25	2365	Intracellular non-membrane-bounded organelle	ENSDARP00000006624 ENSDARP00000025759 ENSDARP00000151126 ENSDARP00000123183 ENSDARP00000038658 ENSDARP00000032207 ENSDARP00000049223 ENSDARP00000043545 ENSDARP00000088311 ENSDARP00000064738 ENSDARP00000121837 ENSDARP00000082118 ENSDARP00000082215 ENSDARP00000136285 ENSDARP00000095139 ENSDARP00000012236 ENSDARP00000102386 ENSDARP00000136677 ENSDARP00000017411 ENSDARP00000006153 ENSDARP00000051613 …
Cellular Component	0.000267886602409314	4	43	Condensed nuclear chromosome	ENSDARP00000032207 ENSDARP00000082118 ENSDARP00000012236 ENSDARP00000102386
Cellular Component	0.000567959383908876	7	236	Mitochondrial protein complex	ENSDARP00000095947 ENSDARP00000022528 ENSDARP00000043545 ENSDARP00000088311 ENSDARP00000082215 ENSDARP00000094070 ENSDARP00000067487
Cellular Component	0.0006218098817836	4	55	Kinetochore	ENSDARP00000032207 ENSDARP00000012236 ENSDARP00000148470 ENSDARP00000102660
Cellular Component	0.00064819582413825	5	107	Large ribosomal subunit	ENSDARP00000006624 ENSDARP00000038658 ENSDARP00000043545 ENSDARP00000088311 ENSDARP00000064738
Cellular Component	0.000668048853997199	5	109	Cytosolic ribosome	ENSDARP00000006624 ENSDARP00000123183 ENSDARP00000038658 ENSDARP00000064738 ENSDARP00000095139
Cellular Component	0.00123144490668394	4	72	Organellar ribosome	ENSDARP00000043545 ENSDARP00000088311 ENSDARP00000082215 ENSDARP00000067487
Cellular Component	0.00123144490668394	4	72	Chromosome, centromeric region	ENSDARP00000032207 ENSDARP00000012236 ENSDARP00000148470 ENSDARP00000102660
Cellular Component	0.00123144490668394	4	72	Mitochondrial ribosome	ENSDARP00000043545 ENSDARP00000088311 ENSDARP00000082215 ENSDARP00000067487
Cellular Component	0.00123144490668394	4	70	Small ribosomal subunit	ENSDARP00000123183 ENSDARP00000082215 ENSDARP00000095139 ENSDARP00000067487
Cellular Component	0.00123144490668394	6	199	Cytosolic part	ENSDARP00000006624 ENSDARP00000123183 ENSDARP00000038658 ENSDARP00000064738 ENSDARP00000121837 ENSDARP00000095139
Cellular Component	0.0016775819888363	15	1259	Membrane-enclosed lumen	ENSDARP00000025759 ENSDARP00000151126 ENSDARP00000032207 ENSDARP00000049223 ENSDARP00000043545 ENSDARP00000088311 ENSDARP00000078068 ENSDARP00000078213 ENSDARP00000082118 ENSDARP00000082215 ENSDARP00000094663 ENSDARP00000012236 ENSDARP00000102386 ENSDARP00000022217 ENSDARP00000067487
Cellular Component	0.0016775819888363	15	1259	Organelle lumen	ENSDARP00000025759 ENSDARP00000151126 ENSDARP00000032207 ENSDARP00000049223 ENSDARP00000043545 ENSDARP00000088311 ENSDARP00000078068 ENSDARP00000078213 ENSDARP00000082118 ENSDARP00000082215 ENSDARP00000094663 ENSDARP00000012236 ENSDARP00000102386 ENSDARP00000022217 ENSDARP00000067487
Cellular Component	0.0016775819888363	15	1259	Intracellular organelle lumen	ENSDARP00000025759 ENSDARP00000151126 ENSDARP00000032207 ENSDARP00000049223 ENSDARP00000043545 ENSDARP00000088311 ENSDARP00000078068 ENSDARP00000078213 ENSDARP00000082118 ENSDARP00000082215 ENSDARP00000094663 ENSDARP00000012236 ENSDARP00000102386 ENSDARP00000022217 ENSDARP00000067487
Cellular Component	0.00172697906704565	5	146	Mitochondrial matrix	ENSDARP00000043545 ENSDARP00000088311 ENSDARP00000078213 ENSDARP00000082215 ENSDARP00000067487
Cellular Component	0.00232432795068855	9	540	Mitochondrial part	ENSDARP00000095947 ENSDARP00000022528 ENSDARP00000043545 ENSDARP00000088311 ENSDARP00000078213 ENSDARP00000082215 ENSDARP00000085142 ENSDARP00000094070 ENSDARP00000067487
Cellular Component	0.00281059617477416	2	10	COP9 signalosome	ENSDARP00000029462 ENSDARP00000037304
Cellular Component	0.00451802970223178	2	13	Condensed nuclear chromosome kinetochore	ENSDARP00000032207 ENSDARP00000012236
Cellular Component	0.00451802970223178	4	110	Chromosomal region	ENSDARP00000032207 ENSDARP00000012236 ENSDARP00000148470 ENSDARP00000102660
Cellular Component	0.00509157945751128	2	14	Condensed nuclear chromosome, centromeric region	ENSDARP00000032207 ENSDARP00000012236
Cellular Component	0.00570319052848619	3	56	Microtubule organizing center part	ENSDARP00000121837 ENSDARP00000136285 ENSDARP00000006153
Cellular Component	0.0074085349158135	3	62	Cytosolic large ribosomal subunit	ENSDARP00000006624 ENSDARP00000038658 ENSDARP00000064738
Cellular Component	0.0144544861701678	2	25	Organellar small ribosomal subunit	ENSDARP00000082215 ENSDARP00000067487
Cellular Component	0.0144544861701678	2	25	Mitochondrial small ribosomal subunit	ENSDARP00000082215 ENSDARP00000067487
Cellular Component	0.0169841988419704	14	1500	Nuclear part	ENSDARP00000025759 ENSDARP00000022217 ENSDARP00000151126 ENSDARP00000029462 ENSDARP00000037304 ENSDARP00000032207 ENSDARP00000049223 ENSDARP00000078068 ENSDARP00000082118 ENSDARP00000094663 ENSDARP00000012236 ENSDARP00000102386 ENSDARP00000107781 ENSDARP00000134309
Cellular Component	0.0177213226957164	7	502	Endoplasmic reticulum part	ENSDARP00000018158 ENSDARP00000147368 ENSDARP00000134705 ENSDARP00000079389 ENSDARP00000141194 ENSDARP00000022692 ENSDARP00000132192
Cellular Component	0.0184074258220232	5	274	Mitochondrial inner membrane	ENSDARP00000095947 ENSDARP00000022528 ENSDARP00000085142 ENSDARP00000094070 ENSDARP00000078213
Cellular Component	0.0242072040072484	5	295	Nuclear chromosome part	ENSDARP00000151126 ENSDARP00000032207 ENSDARP00000082118 ENSDARP00000012236 ENSDARP00000102386
Cellular Component	0.0255998607012031	5	301	Nuclear chromosome	ENSDARP00000151126 ENSDARP00000032207 ENSDARP00000082118 ENSDARP00000012236 ENSDARP00000102386
Cellular Component	0.0257234889734413	4	196	Mitochondrial membrane part	ENSDARP00000095947 ENSDARP00000022528 ENSDARP00000094070 ENSDARP00000085142
Cellular Component	0.0270954419716607	5	309	Organelle inner membrane	ENSDARP00000095947 ENSDARP00000022528 ENSDARP00000085142 ENSDARP00000094070 ENSDARP00000078213
Cellular Component	0.0280601998776229	2	39	Centriole	ENSDARP00000136285 ENSDARP00000006153
Cellular Component	0.0309200754658858	2	42	Organellar large ribosomal subunit	ENSDARP00000043545 ENSDARP00000088311
Cellular Component	0.0309200754658858	2	42	Mitochondrial large ribosomal subunit	ENSDARP00000043545 ENSDARP00000088311
Cellular Component	0.0320073958710422	2	47	Mitochondrial respiratory chain complex I	ENSDARP00000095947 ENSDARP00000094070
Cellular Component	0.0320073958710422	6	457	Endoplasmic reticulum membrane	ENSDARP00000147368 ENSDARP00000134705 ENSDARP00000079389 ENSDARP00000141194 ENSDARP00000022692 ENSDARP00000132192
Cellular Component	0.0320073958710422	2	44	Cytosolic small ribosomal subunit	ENSDARP00000123183 ENSDARP00000095139
Cellular Component	0.0320073958710422	2	47	NADH dehydrogenase complex	ENSDARP00000095947 ENSDARP00000094070
Cellular Component	0.0320073958710422	10	1049	Nuclear lumen	ENSDARP00000025759 ENSDARP00000151126 ENSDARP00000032207 ENSDARP00000049223 ENSDARP00000078068 ENSDARP00000082118 ENSDARP00000094663 ENSDARP00000012236 ENSDARP00000102386 ENSDARP00000022217
Cellular Component	0.0320073958710422	6	464	Nuclear outer membrane-endoplasmic reticulum membrane network	ENSDARP00000147368 ENSDARP00000134705 ENSDARP00000079389 ENSDARP00000141194 ENSDARP00000022692 ENSDARP00000132192
Cellular Component	0.0320073958710422	7	598	Chromosomal part	ENSDARP00000151126 ENSDARP00000032207 ENSDARP00000082118 ENSDARP00000012236 ENSDARP00000102386 ENSDARP00000148470 ENSDARP00000102660
Cellular Component	0.0320073958710422	2	47	Respiratory chain complex I	ENSDARP00000095947 ENSDARP00000094070
Cellular Component	0.0320073958710422	6	461	Endoplasmic reticulum subcompartment	ENSDARP00000147368 ENSDARP00000134705 ENSDARP00000079389 ENSDARP00000141194 ENSDARP00000022692 ENSDARP00000132192
Cellular Component	0.0332765725378264	4	231	Microtubule organizing center	ENSDARP00000121837 ENSDARP00000136285 ENSDARP00000136677 ENSDARP00000006153
Cellular Component	0.0371541344777905	3	135	Inner mitochondrial membrane protein complex	ENSDARP00000095947 ENSDARP00000022528 ENSDARP00000094070
Cellular Component	0.040940480930725	7	646	Chromosome	ENSDARP00000151126 ENSDARP00000032207 ENSDARP00000082118 ENSDARP00000012236 ENSDARP00000102386 ENSDARP00000148470 ENSDARP00000102660
Cellular Component	0.0414294935212618	2	56	Nucleolar part	ENSDARP00000025759 ENSDARP00000049223
Cellular Component	0.0417975749946889	5	377	Mitochondrial membrane	ENSDARP00000095947 ENSDARP00000022528 ENSDARP00000085142 ENSDARP00000094070 ENSDARP00000078213
Cellular Component	0.0426340263169243	8	808	Endoplasmic reticulum	ENSDARP00000018158 ENSDARP00000147368 ENSDARP00000134705 ENSDARP00000079389 ENSDARP00000141194 ENSDARP00000022692 ENSDARP00000142197 ENSDARP00000132192
Molecular Funcion	1.63222810630913e-05	9	194	Structural constituent of ribosome	ENSDARP00000006624 ENSDARP00000123183 ENSDARP00000043545 ENSDARP00000088311 ENSDARP00000064738 ENSDARP00000082215 ENSDARP00000095139 ENSDARP00000038658 ENSDARP00000067487
KEGG	5.99927649723755e-07	8	127	Ribosome	ENSDARP00000006624 ENSDARP00000095139 ENSDARP00000123183 ENSDARP00000038658 ENSDARP00000043545 ENSDARP00000064738 ENSDARP00000067487 ENSDARP00000082215
KEGG	0.000345884041532866	3	22	Glycosylphosphatidylinositol (GPI)-anchor biosynthesis	ENSDARP00000147368 ENSDARP00000132192 ENSDARP00000079389
KEGG	0.000345884041532866	16	1282	Metabolic pathways	ENSDARP00000151847 ENSDARP00000147368 ENSDARP00000022528 ENSDARP00000132192 ENSDARP00000095947 ENSDARP00000035128 ENSDARP00000113812 ENSDARP00000142163 ENSDARP00000094070 ENSDARP00000136768 ENSDARP00000140792 ENSDARP00000061746 ENSDARP00000047953 ENSDARP00000079389 ENSDARP00000085142 ENSDARP00000141194
KEGG	0.0044772369599688	4	134	Oxidative phosphorylation	ENSDARP00000022528 ENSDARP00000095947 ENSDARP00000142163 ENSDARP00000094070

[truncated: 6 more sheets: Table_S10b, Table_S11, Table_S12, Table_S13, Table_S14, Table_S15]
